# Supplementary material for: The TLR7/8 agonist R848 remodels tumor and host responses to promote survival in pancreatic cancer
Source: Nat Commun. 2019 Oct 15;10:4682. doi: 10.1038/s41467-019-12657-w (PMC6794326; doi:10.1038/s41467-019-12657-w)
Supplement: Supplementary file 5 — Source Data [file 41467_2019_12657_MOESM5_ESM.xlsx]

## Sheet: Figure 1
	Fig 1e -- Flow cytometry data as percentage of events				NOTE: FCS files are available by request
	IMMUNE POPULATION FREQUENCIES
	Extended tree:	Total Cells/Single Cells/Live Cells/CD45+ | Freq. of Parent	Total Cells/Single Cells/Live Cells/CD45+/MHCII+ CD11b+/F480+ CD11c+ Macrophages | Freq. of CD45+	Total Cells/Single Cells/Live Cells/CD45+/MHCII+ CD11b+/F480+ CD11c- Macrophages | Freq. of CD45+		Total Cells/Single Cells/Live Cells/CD45+/MHCII+ CD11b+/F480- CD11c- | Freq. of CD45+	Total Cells/Single Cells/Live Cells/CD45+/MHCII+ CD11b+/F480- CD11c+ DCs | Freq. of CD45+	Total Cells/Single Cells/Live Cells/CD45+/MHCII+ CD11b-/CD11b- CD11c+ DCs | Freq. of CD45+	Total Cells/Single Cells/Live Cells/CD45+/MHCII+ CD11b-/CD19+ B Cells | Freq. of CD45+	Total Cells/Single Cells/Live Cells/CD45+/MHCII- CD11b+/Ly6C-Ly6G- | Freq. of CD45+	Total Cells/Single Cells/Live Cells/CD45+/MHCII- CD11b+/Ly6Chi Ly6G- Monocytes | Freq. of CD45+	Total Cells/Single Cells/Live Cells/CD45+/MHCII- CD11b+/Ly6Cint Ly6G-Monocytes | Freq. of CD45+		Total Cells/Single Cells/Live Cells/CD45+/MHCII- CD11b+/Ly6G+ Neutrophils | Freq. of CD45+	Total Cells/Single Cells/Live Cells/CD45+/NK1.1+ NK Cells | Freq. of CD45+	Total Cells/Single Cells/Live Cells/CD45+/MHCII- CD11b-/CD3+ T Cells | Freq. of CD45+	Total Cells/Single Cells/Live Cells/CD45+/MHCII- CD11b-/CD3+ T Cells/CD4+ T Cells | Freq. of CD45+	Total Cells/Single Cells/Live Cells/CD45+/MHCII- CD11b-/CD3+ T Cells/CD8+ T Cells | Freq. of CD45+	Total Cells/Single Cells/Live Cells/CD45+/MHCII- CD11b-/CD3+ T Cells/CD8+ CD4+ T Cells | Freq. of CD45+	Total Cells/Single Cells/Live Cells/CD45+/MHCII- CD11b-/CD3+ T Cells/CD8- CD4- Cells | Freq. of CD45+
	Gate:	CD45+	F480+ CD11c+ Macrophage	F480+ CD11c- Macrophages	Total Macrophages	F480- CD11c-	F480- CD11c+ DCs	CD11b- CD11c+ DCs	CD19+ B Cells	Ly6C-Ly6G-	Ly6Chi Ly6G- Monocytes	Ly6Cint Ly6G-Monocytes	Total Monocytes	Ly6G+ Neutrophils	NK1.1+ NK Cells	CD3+ T Cells	CD4+ T Cells	CD8+ T Cells	CD8+ CD4+ T Cells	CD8- CD4- Cells
	% of:	Live	CD45+	CD45+	CD45+	CD45+	CD45+	CD45+	CD45+	CD45+	CD45+	CD45+	CD45+	CD45+	CD45+	CD45+	CD45+	CD45+	CD45+	CD45+
	Tumor V1	0.642	0.0147	0.151	0.1657	0.122	0.043	0.0126	0.0681	0.0422	0.0215	0.182	0.2035	0.205	0.0163	0.0563	0.0249	0.0269	0.00022	0.0044
	Tumor V2	0.707	0.0181	0.128	0.1461	0.0856	0.0396	0.0097	0.125	0.0372	0.0226	0.266	0.2886	0.135	0.0275	0.0437	0.0234	0.0169	0.00021	0.0032
	Tumor V3	0.65	0.0148	0.127	0.1418	0.0952	0.0367	0.0077	0.139	0.0393	0.0201	0.186	0.2061	0.224	0.0211	0.041	0.0219	0.016	0.00015	0.003
	Tumor V4	0.632	0.0088	0.0648	0.0736	0.153	0.0297	0.0106	0.0206	0.0181	0.034	0.208	0.242	0.242	0.0373	0.086	0.0347	0.0415	0.00029	0.0094
	Tumor V5	0.754	0.018	0.0975	0.1155	0.0904	0.0385	0.0089	0.0823	0.0294	0.0246	0.241	0.2656	0.268	0.0157	0.0299	0.0146	0.0122	0.00019	0.0029
	Tumor R1	0.714	0.0252	0.155	0.1802	0.126	0.0216	0.0081	0.0876	0.0132	0.0271	0.0522	0.0793	0.277	0.0257	0.0872	0.0458	0.0369	0.00053	0.0039
	Tumor R2	0.794	0.0367	0.171	0.2077	0.0999	0.0182	0.0056	0.0691	0.0105	0.0291	0.0777	0.1068	0.235	0.0161	0.114	0.043	0.0675	0.00035	0.0034
	Tumor R3	0.768	0.0163	0.126	0.1423	0.121	0.0113	0.0066	0.0914	0.0102	0.0198	0.0446	0.0644	0.35	0.0154	0.103	0.0536	0.0444	0.0005	0.0046
	Tumor R4	0.855	0.0168	0.125	0.1418	0.122	0.0129	0.0059	0.13	0.0073	0.0211	0.0483	0.0694	0.283	0.0135	0.112	0.0453	0.061	0.00066	0.0053
	Tumor R5	0.862	0.0153	0.117	0.1323	0.121	0.0094	0.0048	0.113	0.0119	0.0222	0.0615	0.0837	0.329	0.0119	0.0984	0.0335	0.059	0.00041	0.0056
	Tumor R6	0.855	0.0157	0.204	0.2197	0.0977	0.0102	0.0046	0.0093	0.0118	0.0187	0.0564	0.0751	0.418	0.0039	0.0757	0.0288	0.0451	0.0004	0.0014
	Mean Veh	0.677	0.01488	0.11366	0.12854	0.10924	0.0375	0.0099	0.087	0.03324	0.02456	0.2166	0.24116	0.2148	0.02358	0.05138	0.0239	0.0227	0.000212	0.00458
	Mean R848	0.808	0.021	0.149667	0.170667	0.1146	0.0139333	0.00593333	0.0834	0.0108167	0.023	0.0567833	0.0797833	0.315333	0.0144167	0.0983833	0.0416667	0.0523167	0.000475	0.00403333
	T CELL EXTENDED DATA
	Extended tree:	Total Cells/Single Cells/Live Cells/CD45+/MHCII- CD11b-/CD3+ T Cells/CD4+ T Cells | Freq. of CD3+ T Cells	Total Cells/Single Cells/Live Cells/CD45+/MHCII- CD11b-/CD3+ T Cells/CD4+ T Cells/Foxp3+ Tregs | Freq. of CD3+ T Cells	Total Cells/Single Cells/Live Cells/CD45+/MHCII- CD11b-/CD3+ T Cells/CD4+ T Cells/Foxp3+ Tregs | Freq. of CD4+ T Cells	Total Cells/Single Cells/Live Cells/CD45+/MHCII- CD11b-/CD3+ T Cells/CD8+ CD4+ T Cells | Freq. of CD3+ T Cells	Total Cells/Single Cells/Live Cells/CD45+/MHCII- CD11b-/CD3+ T Cells/CD8+ T Cells | Freq. of CD3+ T Cells	Total Cells/Single Cells/Live Cells/CD45+/MHCII- CD11b-/CD3+ T Cells/CD8- CD4- Cells | Freq. of CD3+ T Cells
	Gate:	CD4+ T Cells	Foxp3+ Treg	Foxp3+ Treg	CD8+ CD4+ T Cells	CD8+ T Cells	CD8- CD4- Cells
	% of:	CD3+	CD3+	CD4+	CD3+	CD3+	CD3+
	Tumor V1	0.442	0.151	0.343	0.0038	0.477	0.0776
	Tumor V2	0.536	0.207	0.386	0.0048	0.387	0.0727
	Tumor V3	0.534	0.176	0.33	0.0037	0.39	0.0728
	Tumor V4	0.404	0.132	0.326	0.0033	0.483	0.11
	Tumor V5	0.49	0.175	0.358	0.0063	0.408	0.0959
	Tumor R1	0.526	0.157	0.298	0.0061	0.423	0.0451
	Tumor R2	0.376	0.0836	0.222	0.003	0.591	0.0297
	Tumor R3	0.52	0.113	0.218	0.0048	0.43	0.0449
	Tumor R4	0.403	0.107	0.264	0.0059	0.543	0.0476
	Tumor R5	0.34	0.112	0.33	0.0042	0.599	0.0564
	Tumor R6	0.38	0.0653	0.172	0.0053	0.596	0.0184
	Mean Veh	0.4812	0.1682	0.3486	0.00438	0.429	0.0858
	Mean R848	0.424167	0.106317	0.250667	0.00488333	0.530333	0.04035

## Sheet: Figure 2
	For more detailed per-ROI information associated with Figure 2 summary plots, please refer to the tab Multiplex - Extended
	Image cytometry was performed in FCS Express. Gating strategies are available by request in .fey format. Input data was .cpout from Cell Profiler, also available by request.
	Fig 2a and 2b - tumor composition by overall cell class					Figure 2a depicts group averages, highlighted below in bold
			R1	R2	R3	R4	R-Average	V1	V2	V3	V4	V-Average
	CD45-	Fibroblasts/Other	0.507711	0.337297	0.717943	0.639393	0.550586	0.416092	0.570255	0.519549	0.50889	0.503696
	CD45-	Neoplastic Cells	0.32041	0.413469	0.171466	0.207177	0.27813	0.508903	0.343119	0.341931	0.394602	0.397139
	CD45+	Immune cells	0.131757	0.216791	0.0708196	0.131174	0.137635	0.0712449	0.0810036	0.120105	0.0790355	0.0878474
	Fig 2a and 2b - tumor composition by immune cell class					Figure 2a depicts group averages, highlighted below in bold
	All lineage positive cells within the CD45+ gate are included within this plot (e.g. CD45+ cells negative for any other marker are not included). Values depict % total of detected cells across a total of 5 ROIs per tumor.
	Cell class	Immune cell class	Subclass 1	Subclass 2	Subclass 3	Subclass 4	Subclass 5	R1	R2	R3	R4	R-Average	V1	V2	V3	V4	V-Average
	CD45+ (Immune Cells)	Lymphocytes	B Cells					0.00335259	0.0153181	0.000754453	0.00380438	0.00580737	0.00212641	0.00188172	0.00413926	0.00264847	0.00269896
	CD45+ (Immune Cells)	Lymphocytes	T Cells	CD4+ T Cells	Th0/Th1			0.00160474	0.00405483	0.00146991	0.00270687	0.00245909	0.000331291	0.000338929	0.00120963	0.00141186	0.000822927
	CD45+ (Immune Cells)	Lymphocytes	T Cells	CD4+ T Cells	Th17			0.000469049	0.000197326	6.66437e-05	0.000345338	0.000269589	8.34205e-05	8.60153e-05	0.000822734	0.000145584	0.000284439
	CD45+ (Immune Cells)	Lymphocytes	T Cells	CD4+ T Cells	Th2			0.000851788	0.00148199	0.000837299	0.00187551	0.00126165	0.000168837	0.000351121	0.000563846	0.000442067	0.000381468
	CD45+ (Immune Cells)	Lymphocytes	T Cells	CD4+ T Cells	Tregs			0.000734048	0.00178452	0.000282264	0.00337522	0.00154401	0.000359099	0.000462514	0.00230407	0.00115489	0.00107015
	CD45+ (Immune Cells)	Lymphocytes	T Cells	CD8+ T Cells	CD3+ CD8+ T Cell	Granzyme B+	Ki67+	0.00234411	0.00274744	0.00402789	0.0040616	0.00329526	0.000369305	0.000619111	0.00166697	0.000798545	0.000863483
	CD45+ (Immune Cells)	Lymphocytes	T Cells	CD8+ T Cells	CD3+ CD8+ T Cell	Granzyme B+	Ki67-	0.000792793	0.000633051	0.00172762	0.000469835	0.000905825	0.000137528	8.62365e-05	0.00034779	0.000149545	0.000180275
	CD45+ (Immune Cells)	Lymphocytes	T Cells	CD8+ T Cells	CD3+ CD8+ T Cell	Granzyme B-	Ki67+	0.00177584	0.00266747	0.00243338	0.00361668	0.00262334	0.00092172	0.000846726	0.000553679	0.00171377	0.00100897
	CD45+ (Immune Cells)	Lymphocytes	T Cells	CD8+ T Cells	CD3+ CD8+ T Cell	Granzyme B-	Ki67-	0.00119065	0.00146529	0.00281393	0.000704575	0.00154361	0.00062602	0.000447667	0.000497588	0.0008227	0.000598494
	CD45+ (Immune Cells)	Lymphocytes	T Cells	CD8+ T Cells	CD3- CD8+ T Cell	Granzyme B+	Ki67+	0.0037653	0.00563275	0.00314482	0.00204497	0.00364696	0.000215544	0.00105356	0.00147705	0.000773023	0.000879796
	CD45+ (Immune Cells)	Lymphocytes	T Cells	CD8+ T Cells	CD3- CD8+ T Cell	Granzyme B+	Ki67-	0.00128461	0.000781326	0.000586197	0.000430383	0.000770628	7.99031e-05	0.000103688	0.000298612	0.000130279	0.000153121
	CD45+ (Immune Cells)	Lymphocytes	T Cells	CD8+ T Cells	CD3- CD8+ T Cell	Granzyme B-	Ki67+	0.00980048	0.0144446	0.00302805	0.00544872	0.00818047	0.000974176	0.00357113	0.00210844	0.00480774	0.00286537
	CD45+ (Immune Cells)	Lymphocytes	T Cells	CD8+ T Cells	CD3- CD8+ T Cell	Granzyme B-	Ki67-	0.00677842	0.00977421	0.00381106	0.00204762	0.00560283	0.00108176	0.00209645	0.00202992	0.00344409	0.00216306
	CD45+ (Immune Cells)	Lymphocytes	T Cells	T Cells - Other	CD4- CD8- T Cells			0.00557407	0.00803297	0.00691083	0.0137945	0.00857808	0.00942202	0.00442171	0.0156117	0.00584038	0.00882396
	CD45+ (Immune Cells)	Lymphocytes	T Cells	T Cells - Other	CD4+ CD8+ T Cells			0.000173724	0.000670992	0.000196453	0.00166888	0.000677512	1.14921e-05	2.88288e-05	0.00012279	0.000137262	7.50932e-05
	CD45+ (Immune Cells)	Myeloid Cells	DCs	CSF1R-	CD206- CD11C+			0.000529492	0.000784878	0.000104455	0.00102381	0.00061066	0.000525236	0.000589545	0.0014768	0.00177318	0.00109119
	CD45+ (Immune Cells)	Myeloid Cells	DCs	CSF1R-	CD206+ CD11C+			0.000179057	7.82328e-05	5.48973e-05	0.000116621	0.000107202	3.50135e-05	0.000235558	0.000682493	6.9367e-05	0.000255608
	CD45+ (Immune Cells)	Myeloid Cells	DCs	CSF1R+	CD206- CD11C+			1.18038e-05	0.000103483	4.0008e-06	2.47663e-05	3.60134e-05	5.88279e-05	7.10651e-05	1.46738e-05	0.00010464	6.23018e-05
	CD45+ (Immune Cells)	Myeloid Cells	DCs	CSF1R+	CD206+ CD11C+			2.47494e-05	3.78939e-06	5.56297e-06	0	8.52544e-06	1.99968e-05	1.55454e-05	5.34309e-05	1.73729e-05	2.65865e-05
	CD45+ (Immune Cells)	Myeloid Cells	DCs		CD11B- DCs			0.000467885	0.000456357	9.23741e-05	0.000277293	0.000323477	0.000412948	0.000553731	0.000652797	0.000342319	0.000490449
	CD45+ (Immune Cells)	Myeloid Cells	Granulocytes					0.0309217	0.0669822	0.0190962	0.0141506	0.033	0.0369606	0.0164356	0.0231462	0.0121048	0.0221618
	CD45+ (Immune Cells)	Myeloid Cells	Macrophages	CSF1R-	CD206- CD11c-			0.0170022	0.0236933	0.007178	0.0484007	0.0240686	0.00335976	0.0129275	0.0252997	0.0229841	0.0161428
	CD45+ (Immune Cells)	Myeloid Cells	Macrophages	CSF1R-	CD206- CD11c+			0.000642712	0.000628655	0.000123291	0.00212401	0.000879667	0.000231448	0.00027393	0.0020366	0.00301123	0.0013883
	CD45+ (Immune Cells)	Myeloid Cells	Macrophages	CSF1R-	CD206+ CD11C-			0.00121612	0.000621866	0.00047654	0.00122416	0.00088467	0.000602433	0.00353062	0.00442905	0.00033533	0.00222436
	CD45+ (Immune Cells)	Myeloid Cells	Macrophages	CSF1R-	CD206+ CD11C+			0.000244108	0.000114773	3.73887e-05	0.000192734	0.000147251	3.0745e-05	0.000181533	0.00124594	0.000112219	0.000392611
	CD45+ (Immune Cells)	Myeloid Cells	Macrophages	CSF1R+	CD206- CD11C-			0.00426342	0.0121205	0.00307517	0.00253845	0.00549938	0.000471677	0.00285186	0.00102644	0.00221547	0.00164136
	CD45+ (Immune Cells)	Myeloid Cells	Macrophages	CSF1R+	CD206- CD11C+			0.000116823	0.00036055	7.11869e-05	0.000241993	0.000197638	8.78831e-05	4.71735e-05	0.000142734	0.000722563	0.000250089
	CD45+ (Immune Cells)	Myeloid Cells	Macrophages	CSF1R+	CD206+ CD11C-			0.00134864	0.00168292	0.00101825	0.000326236	0.00109401	0.000471848	0.0018608	0.000777207	0.000201373	0.000827807
	CD45+ (Immune Cells)	Myeloid Cells	Macrophages	CSF1R+	CD206+ CD11C+			7.41552e-05	4.87539e-05	6.92145e-05	3.82366e-05	5.75901e-05	7.60644e-06	6.71551e-05	0.000172926	9.12962e-05	8.47459e-05
	CD45+ (Immune Cells)	Myeloid Cells	Myeloid - Other	CSF1R-	CD206- CD11C-			0.0187401	0.0238855	0.0059962	0.012561	0.0152957	0.00962864	0.0154577	0.019516	0.00905532	0.0134144
	CD45+ (Immune Cells)	Myeloid Cells	Myeloid - Other	CSF1R-	CD206+ CD11C-			0.00162522	0.00122261	0.000357316	0.000486571	0.000922929	0.000542707	0.00282248	0.00363557	0.000227493	0.00180706
	CD45+ (Immune Cells)	Myeloid Cells	Myeloid - Other	CSF1R+	CD206- CD11C-			0.00027512	0.000598659	0.00015758	0.00018341	0.000303692	0.000104112	0.000466183	0.000108384	4.87032e-05	0.000181846
	CD45+ (Immune Cells)	Myeloid Cells	Myeloid - Other	CSF1R+	CD206+ CD11C-			6.15878e-05	8.66766e-05	5.8821e-05	7.29671e-05	7.00131e-05	3.4373e-05	0.000129271	3.418e-05	3.51921e-06	5.03359e-05
	Fig 2c - Functional status of T cells; percent marker positivity within cell type per ROI
	Cell type	Functional marker	KxPxCx - R848																				KxPxCx - VEH
			R848 Tumor 1					R848 Tumor 2					R848 Tumor 3					R848 Tumor 4					VEH Tumor 1					VEH Tumor 2					VEH Tumor 3					VEH Tumor 4
			ROI1	ROI2	ROI3	ROI4	ROI5	ROI6	ROI7	ROI8	ROI9	ROI10	ROI1	ROI2	ROI3	ROI4	ROI5	ROI6	ROI7	ROI8	ROI9	ROI10	ROI1	ROI2	ROI3	ROI4	ROI5	ROI6	ROI7	ROI8	ROI9	ROI10	ROI1	ROI2	ROI3	ROI4	ROI5	ROI6	ROI7	ROI8	ROI9	ROI10
	CD3+CD8+	Total CD3+CD8+ cells in ROI	355	283	205	30	607	406	420	357	465	139	385	543	719	624	119	268	425	478	202	81	164	73	91	95	102	71	115	245	1*	61	148	67	184	81	207	174	127	261	268	34
		EOMES+ (%)	19.44	27.56	32.2	46.67	55.68	44.09	59.76	50.98	46.88	29.5	21.04	19.34	31.15	46.15	28.57	56.34	42.59	51.46	24.75	58.02	18.29	9.59	21.98	12.63	6.86	9.86	20	19.59	N/A*	26.23	14.19	4.48	26.63	13.58	29.95	27.59	20.47	5.75	14.93	23.53
		TIM3+ (%)	34.08	42.4	31.22	53.33	52.55	43.1	59.52	54.34	42.15	32.37	40.26	26.7	44.65	41.83	49.58	63.06	58.12	69.25	37.13	56.79	11.59	6.85	15.38	14.74	7.84	18.31	22.61	25.31	N/A*	22.95	18.92	0	20.65	7.41	28.02	16.67	15.75	5.75	12.31	29.41
		TCF1+ (%)	34.08	53.71	40.98	56.67	64.09	69.46	67.86	60.22	54.62	40.29	59.22	49.54	70.79	76.12	54.62	73.51	57.41	73.85	47.52	77.78	33.54	16.44	29.67	24.21	8.82	11.27	26.96	42.45	N/A*	40.98	37.16	23.88	41.3	25.93	51.69	47.7	40.94	21.84	26.49	44.12
		Ki67+ (%)	69.3	58.3	64.88	70	77.59	79.31	75.95	79.55	77.2	43.88	50.65	56.54	64.39	73.56	47.06	93.66	93.41	95.4	70.79	72.84	69.51	61.64	52.75	73.68	57.84	61.97	74.78	75.1	N/A*	80.33	66.22	59.7	70.65	75.31	85.99	60.92	74.02	81.23	77.24	47.06
		GRZB+ (%)	22.25	42.05	32.68	76.67	81.38	40.89	61.9	43.7	46.24	35.25	26.49	61.69	55.08	76.6	36.97	66.79	37.65	47.49	67.33	72.84	20.73	24.66	32.97	38.95	12.75	12.68	14.78	50.2	N/A*	47.54	64.19	34.33	83.15	25.93	78.74	31.61	34.65	28.35	19.03	52.94
		Total CD3-CD8+ cells in ROI	1601	685	685	1110	1212	1231	1171	1598	2057	1465	386	510	514	771	134	187	594	380	332	147	153	71	91	82	206	347	253	437	17	579	563	108	178	186	335	519	615	501	496	179
	CD3-CD8+	EOMES+ (%)	10.24	9.93	18.25	13.78	30.2	17.87	37.15	30.29	32.52	16.25	7.51	16.08	17.9	58.5	26.12	24.06	19.02	30.53	12.35	15.65	20.26	11.27	7.69	9.76	5.83	6.92	15.42	5.26	29.41	18.31	6.22	2.78	26.97	10.75	17.01	13.29	6.99	2.2	12.3	25.7
		TIM3+ (%)	23.99	32.26	26.28	36.04	37.29	32.66	44.83	41.8	36.75	21.77	24.61	21.57	33.07	52.79	44.78	41.71	44.11	59.74	24.1	35.37	16.99	11.27	7.69	20.73	10.68	11.82	23.72	12.59	35.29	27.81	14.92	0.93	35.39	10.75	21.19	20.23	10.73	9.58	17.94	26.26
		TCF1+ (%)	22.67	33.87	30.8	33.6	46.62	47.44	49.1	42.49	42.29	24.51	41.97	37.84	53.7	83.66	53.73	53.48	38.72	57.11	35.24	46.26	42.48	23.94	9.89	20.73	11.17	10.95	23.32	22.88	58.82	35.75	27.18	6.48	44.38	17.74	29.55	34.87	24.07	17.17	27.82	32.96
		Ki67+ (%)	61.34	62.48	67.01	71.17	63.28	63.36	69.43	70.21	78.71	53.99	40.41	48.04	63.04	85.08	45.52	83.96	83	91.58	65.36	63.27	41.18	52.11	57.14	51.22	55.83	60.52	70.75	60.64	52.94	79.45	58.61	38.89	60.67	69.89	72.54	58.57	65.2	67.07	59.88	50.28
		GRZB+ (%)	9.93	18.1	12.99	31.08	40.68	16	33.13	20.46	25.91	12.08	10.88	32.35	28.21	62.13	32.09	25.67	24.07	26.32	28.92	25.17	13.73	23.94	10.99	17.07	6.31	6.34	11.46	23.8	35.29	20.55	24.87	6.48	48.88	11.83	42.99	6.55	9.11	7.78	10.89	29.05
																															*Insufficient cell count in ROI to analyze population-wide functional status heterogeneity
	Fig 2d - T cell density per ROI in cells/mm^2
	Cell type	KxPxCx - R848																				KxPxCx - VEH
		R848 Tumor 1					R848 Tumor 2					R848 Tumor 3					R848 Tumor 4					VEH Tumor 1					VEH Tumor 2					VEH Tumor 3					VEH Tumor 4
		ROI1	ROI2	ROI3	ROI4	ROI5	ROI6	ROI7	ROI8	ROI9	ROI10	ROI1	ROI2	ROI3	ROI4	ROI5	ROI6	ROI7	ROI8	ROI9	ROI10	ROI1	ROI2	ROI3	ROI4	ROI5	ROI6	ROI7	ROI8	ROI9	ROI10	ROI1	ROI2	ROI3	ROI4	ROI5	ROI6	ROI7	ROI8	ROI9	ROI10
	CD3+CD8+	57.6952	59.1661	37.3881	6.51813	125.496	95.2334	89.0304	62.6005	91.4134	23.9096	84.284	94.2154	118.936	106.227	25.4882	60.9507	104.892	113.534	40.0145	24.7775	26.2872	12.1714	16.8577	16.0926	16.5036	12.9045	21.212	48.8153	0.248342	12.7506	30.3118	11.3366	60.3106	13.1457	50.5886	30.3374	26.8673	57.3466	47.136	5.68265
	CD3-CD8+	260.197	143.211	124.931	241.171	250.579	288.75	248.225	280.212	404.382	251.997	84.503	88.4896	85.0252	131.252	28.7009	42.529	146.602	90.257	65.7665	44.9665	24.524	11.8379	16.8577	13.8904	33.3307	63.0685	46.6664	87.0706	4.22181	121.026	115.308	18.2739	58.344	30.1864	81.8705	90.4891	130.106	110.079	87.2367	29.9175
	GRZB+CD8+	38.6802	50.8034	28.4515	79.9558	204.06	85.1471	137.361	84.6948	147.048	38.8746	31.5244	86.7545	89.4915	162.915	18.6342	51.6261	74.782	77.6685	45.9573	29.3659	8.81582	5.8356	7.40997	8.63917	4.20679	5.63436	8.4848	45.2289	1.73839	30.9359	48.1302	5.07609	78.6661	6.97859	75.0276	15.5174	21.1554	24.8282	18.4675	11.6996
	Ki67+CD8+	199.577	123.977	107.97	176.207	255.954	258.491	239.958	246.544	388.851	146.554	76.8408	95.777	130.184	189.813	25.0598	92.7906	219.657	190.965	71.313	46.496	28.3709	13.672	18.5249	18.9723	28.1531	46.1654	48.8798	89.4615	2.48342	106.394	87.6584	13.8747	78.0105	30.9979	102.888	71.4846	104.719	120.406	88.6438	17.7165
	All CD8+	317.893	202.377	162.319	247.689	376.075	383.983	337.255	342.812	495.795	275.906	168.787	182.705	203.961	237.478	54.1891	103.48	251.495	203.791	105.781	69.744	50.8112	24.0093	33.7153	29.983	49.8343	75.973	67.8784	135.886	4.47015	133.777	145.619	29.6105	118.655	43.3322	132.459	120.826	156.973	167.426	134.373	35.6001

## Sheet: Figure 4
Figure 4e: RT2 Profiler Array Extended Data
Composite Data (Also available in Supplementary Figure 6b)
	KPC / VEH vs. SHAM / VEH (Fold change)	p value	KPC / R848 vs. SHAM / VEH (Fold change)	p value	KPC / VEH vs. KPC / R848 (Fold change)	p value
Acta1	0.611858	0.000396697	0.713365	0.00240255	0.857706	0.0319213
Actn3	1.03566	0.729674	1.13736	0.288195	0.910582	0.273124
Acvr2b	0.705335	0.0227198	1.24332	0.0842719	0.5673	0.00681305
Adipoq	0.538409	0.0944821	1.03495	0.894158	0.520225	0.00525961
Adrb2	2.42175	0.0663052	1.38896	0.114812	1.74357	0.171459
Agrn	0.657333	0.0105078	0.924083	0.461922	0.711335	0.000444017
Akt1	2.7503	0.0541299	1.25112	0.247938	2.19828	0.0926247
Akt2	1.16133	0.181839	0.911196	0.28044	1.27452	0.0826339
Atp2a1	1.06067	0.588478	0.848613	0.22558	1.24989	0.0434795
Bcl2	1.71587	0.0116582	1.61913	0.0266521	1.05975	0.619862
Bmp4	1.76465	0.0211103	1.56324	0.00394403	1.12884	0.47823
Camk2g	1.55577	0.0241188	1.54323	0.0170257	1.00812	0.954561
Capn2	0.840125	0.107337	1.01926	0.79001	0.824252	0.134396
Capn3	0.751156	0.0602492	0.621853	0.000747262	1.20793	0.219211
Casp3	0.446065	0.00359997	0.648012	0.0300058	0.688359	0.0251112
Cast	1.35092	0.0730715	0.982387	0.871374	1.37514	0.0525503
Cav1	0.59955	0.00454253	0.91291	0.355743	0.656746	0.00432729
Cav3	0.411711	0.000167209	0.68354	0.00248808	0.602322	0.00544368
Cryab	0.966243	0.854226	1.45535	0.175393	0.663927	0.176446
Cs	0.534662	0.000691716	0.568967	0.00677577	0.939707	0.724161
Ctnnb1	0.799573	0.0379044	0.728018	0.00118786	1.09829	0.314896
Dag1	1.07497	0.742454	0.888079	0.222341	1.21044	0.404364
Des	1.41256	0.0138289	1.10079	0.392131	1.28322	0.0524468
Dmd	1.2969	0.0170046	1.26778	0.00276741	1.02297	0.752811
Dmpk	0.509764	0.000798471	0.635494	0.00167423	0.802154	0.0527669
Dysf	0.751743	0.00866309	0.631483	0.00455781	1.19044	0.0828653
Fbxo32	10.6205	0.00155945	2.87962	0.00693994	3.68818	0.0052346
Fgf2	0.615248	0.03146	1.00614	0.955399	0.611495	0.0608817
Foxo1	5.91674	0.032609	2.03819	0.00609378	2.90294	0.0736021
Foxo3	3.17808	0.010609	1.60233	0.00011968	1.98342	0.0386816
Hdac5	1.2164	0.183381	1.16173	0.0456191	1.04706	0.734871
Hk2	0.676317	0.0255273	0.704152	0.0208739	0.960469	0.807314
Igf1	0.275817	0.000106852	0.581669	0.00443608	0.474182	0.00138703
Igf2	0.80764	0.290103	1.14773	0.390447	0.703684	0.00165116
Igfbp3	6.24083	0.0117481	2.2087	0.00875687	2.82557	0.0350653
Igfbp5	0.0620754	0.000131229	0.246541	0.000457854	0.251785	0.000345137
Ikbkb	0.866431	0.146403	0.720538	0.00354654	1.20248	0.0895248
Il1b	5.59422	0.11113	6.42122	0.00101653	0.871208	0.760043
Il6	2.39465	0.251794	1.34733	0.379083	1.77733	0.38253
Lep	0.070919	0.0416972	0.441031	0.181796	0.160803	0.0131969
Lmna	0.870453	0.298884	0.790063	0.0039431	1.10175	0.515818
Mapk1	0.811722	0.031574	0.730993	0.000103147	1.11044	0.237004
Mapk14	0.760223	0.036462	0.647808	0.00431885	1.17353	0.285011
Mapk3	0.791903	0.0299317	0.88123	0.137737	0.898634	0.290992
Mapk8	0.999743	0.997624	0.796828	0.00134824	1.25465	0.0475652
Mb	0.486575	0.0445576	0.798694	0.544421	0.609214	0.252148
Mef2c	0.294199	0.0010602	0.643724	0.00448952	0.457027	0.00781947
Mmp9	0.791643	0.487848	0.777385	0.141884	1.01834	0.961773
Mstn	2.10843	0.272001	0.839568	0.137937	2.51133	0.214076
Musk	2.59102	0.0421881	1.39539	0.0794129	1.85684	0.112164
Myf5	0.442948	0.0264605	0.673127	0.120663	0.658045	0.0667219
Myf6	1.71693	0.177656	1.4415	0.00111475	1.19107	0.579641
Myh1	0.467219	2.773e-05	0.67351	0.00083613	0.693708	0.00782177
Myh2	0.466045	3.01216e-05	0.639808	3.80755e-05	0.728414	0.00377404
Myod1	0.387277	0.0133152	2.3572	0.00121088	0.164295	0.000369725
Myog	1.74793	0.199288	1.50065	0.0759471	1.16478	0.671005
Myot	1.55656	0.0230031	1.28279	0.017922	1.21342	0.195346
Neb	0.96713	0.821072	0.871706	0.125461	1.10947	0.542329
Nfkb1	1.09892	0.413364	0.966954	0.745751	1.13648	0.136087
Nos2	0.52384	0.00318713	0.630549	0.00590139	0.830768	0.274552
Pax3	0.853954	0.494246	0.731122	0.45665	1.168	0.699528
Pax7	0.30978	7.14645e-05	0.819498	0.070401	0.378012	0.00148129
Pdk4	15.3561	0.00844563	1.18068	0.644354	13.0061	0.00900821
Pparg	0.901001	0.632506	1.00933	0.955795	0.892676	0.40042
Ppargc1a	0.628548	0.0259359	0.702551	0.0231225	0.894666	0.570352
Ppargc1b	0.243859	8.92725e-06	0.585363	5.04042e-05	0.416595	0.000371549
Ppp3ca	0.885714	0.233751	1.24169	0.153444	0.713315	0.063854
Prkaa1	0.870225	0.247169	0.900379	0.154758	0.96651	0.802786
Prkab2	0.75494	0.00488097	0.727246	0.00440093	1.03808	0.516304
Prkag1	1.04878	0.494097	0.826153	0.0220167	1.26948	0.0275887
Prkag3	0.121413	0.000156687	0.323818	0.000990292	0.374943	0.00478714
Rhoa	0.891161	0.149855	0.85718	0.0116089	1.03964	0.623296
Rps6kb1	1.01605	0.893101	0.960013	0.59697	1.05837	0.622945
Sgca	1.42848	0.0212254	1.11857	0.190333	1.27705	0.0911199
Slc2a4	0.63329	0.00874637	0.563307	0.00125308	1.12424	0.529835
Tgfb1	0.717529	0.0114261	1.03551	0.695951	0.692926	0.00109042
Tnnc1	0.667399	0.106648	1.06806	0.792466	0.624872	0.0930313
Tnni2	1.30249	0.150334	1.22393	0.290596	1.06419	0.77059
Tnnt1	0.666241	0.0584027	1.19163	0.507429	0.559102	0.0826948
Tnnt3	0.934613	0.332493	0.940976	0.406183	0.993238	0.94126
Trim63	20.3894	0.00845535	1.95736	0.102611	10.4168	0.0107951
Ttn	0.923874	0.274907	1.17447	0.0221603	0.786633	0.000872057
Utrn	0.781979	4.95651e-05	1.04023	0.510996	0.751734	0.00309257
Skeletal Muscle Myogenesis and Myopathy RT2 Profiler Array: Individual replicate data
Transcript	SHAM / VEH: 1	SHAM / VEH: 2	SHAM / VEH: 3	SHAM / VEH: 4	KPC / VEH: 1	KPC / VEH: 2	KPC / VEH: 3	KPC / VEH: 4	KPC / R848: 1	KPC / R848: 2	KPC / R848: 3	KPC / R848: 4
Acta1	1.10202	1.06744	0.926687	0.90385	0.578406	0.64804	0.565718	0.655267	0.630319	0.736192	0.731107	0.755841
Actn3	1.12291	1.18201	0.893317	0.801761	0.991197	1.14969	0.996709	1.00503	1.17385	1.32431	1.08316	0.968111
Acvr2b	0.918385	1.1338	1.03324	0.914574	0.730609	0.847433	0.771197	0.472102	1.00777	1.28803	1.16892	1.50856
Adipoq	0.581546	1.49689	0.645266	1.2763	0.465859	0.454378	0.635501	0.597896	0.75365	1.24485	1.14549	0.995827
Adrb2	0.878247	1.02576	0.981254	1.11473	1.09634	1.76137	2.84948	3.97981	1.29837	0.901687	1.89303	1.46277
Agrn	1.21798	1.03418	0.776196	0.971639	0.613227	0.632217	0.679475	0.704412	0.92562	1.0087	0.909088	0.852926
Akt1	1.06724	1.17927	0.808819	0.944674	1.91042	2.14041	4.93103	2.01935	1.71462	1.19905	1.24997	0.840831
Akt2	1.06262	1.04364	0.991463	0.90227	1.01934	1.15	1.44958	1.02643	1.0509	0.969713	0.880033	0.744132
Atp2a1	1.17812	1.12543	0.911605	0.784846	0.937234	1.00729	1.15227	1.1459	0.823866	0.996182	0.885449	0.688955
Bcl2	0.561896	1.14264	0.991975	1.30349	1.5783	1.53941	1.67757	2.0682	1.39704	1.64305	1.43036	2.00607
Bmp4	0.853789	1.06139	1.08069	1.00413	1.58222	1.16955	2.21906	2.08775	1.63122	1.34719	1.424	1.85055
Camk2g	0.871007	0.897981	1.27523	0.955784	1.27523	1.52072	2.01218	1.41495	1.54195	1.30022	1.40323	1.92753
Capn2	0.960415	0.96978	1.0012	1.06861	0.629261	0.898587	1.01377	0.818883	0.838411	1.07157	1.14055	1.0265
Capn3	1.05937	1.09217	1.00919	0.839267	0.808434	0.97077	0.688344	0.537077	0.622956	0.678868	0.578826	0.606762
Casp3	0.814592	1.06301	0.831708	1.2907	0.560252	0.397258	0.371684	0.455066	0.502832	0.758988	0.64714	0.683091
Cast	1.04713	1.06469	1.13009	0.758088	0.990644	1.41464	1.66375	1.33463	0.914109	1.01708	1.14428	0.854077
Cav1	1.02369	1.18738	0.955135	0.833802	0.474269	0.691488	0.683862	0.548581	0.893647	0.980627	0.987448	0.789919
Cav3	0.974586	0.970541	1.14303	0.911845	0.473968	0.505878	0.387122	0.279876	0.640318	0.633256	0.660148	0.800438
Cryab	1.15207	0.887754	1.16009	0.800088	1.0528	1.30879	0.915246	0.58814	1.10821	1.19933	1.21607	2.29777
Cs	0.954	0.874215	1.17451	0.997273	0.493821	0.635543	0.476339	0.532946	0.410673	0.683049	0.747456	0.434691
Ctnnb1	1.0417	1.08895	0.978699	0.890654	0.711501	0.954579	0.844949	0.687264	0.764685	0.720433	0.751027	0.675926
Dag1	1.14347	1.09233	0.819839	0.944363	0.770257	0.681796	1.50672	1.3411	0.794111	0.933947	0.865384	0.958874
Des	1.13681	1.10113	0.898126	0.863932	1.3519	1.44292	1.66208	1.19333	1.07847	1.3407	0.94802	1.03598
Dmd	0.885233	1.07783	1.03823	0.998704	1.16807	1.28176	1.52851	1.20926	1.37376	1.22445	1.25017	1.22275
Dmpk	1.08046	1.12947	0.934097	0.855977	0.56317	0.613716	0.441242	0.420927	0.622283	0.702049	0.624011	0.593633
Dysf	1.12253	1.07979	0.950495	0.847186	0.766709	0.77957	0.704539	0.756154	0.637612	0.69004	0.724346	0.473932
Fbxo32	1.30545	1.0932	0.694743	0.906608	6.74843	8.56558	13.8571	13.311	3.80673	2.85314	3.18778	1.67081
Fgf2	0.990816	1.07229	0.977175	0.959723	0.937369	0.72231	0.481194	0.320121	1.30196	0.942582	0.949138	0.830867
Foxo1	0.803061	1.02639	0.975073	1.19547	3.3954	2.52727	9.9976	7.7467	2.70867	1.68364	1.71901	2.04143
Foxo3	0.983214	1.09397	0.990053	0.93276	2.10757	2.20316	4.03782	4.36378	1.71663	1.63987	1.61729	1.43552
Hdac5	1.06757	0.96482	0.996079	0.971531	0.929374	1.4323	1.48692	1.01701	1.10829	1.07351	1.12688	1.33824
Hk2	1.05679	1.03075	1.10933	0.803123	0.752464	0.80871	0.720811	0.423283	0.848916	0.649632	0.772546	0.545516
Igf1	0.892245	0.972326	0.9047	1.23073	0.315456	0.233179	0.27424	0.280391	0.499831	0.51531	0.583786	0.727749
Igf2	1.31558	1.22239	0.745201	0.716829	0.898569	0.876424	0.65688	0.798687	1.22239	1.0971	1.17585	1.09559
Igfbp3	0.80238	1.38162	1.04417	0.771832	3.41612	4.10209	9.32018	8.12494	2.80181	1.60254	1.86653	2.56393
Igfbp5	1.31774	0.921507	0.845611	0.915141	0.100695	0.0723966	0.0375789	0.037631	0.257397	0.194261	0.242502	0.292005
Ikbkb	1.0125	1.13439	0.93169	0.921415	0.851408	0.987548	0.9304	0.696368	0.733019	0.793291	0.729977	0.625865
Il1b	1.44063	0.277528	1.59848	0.683354	11.6052	7.51985	1.8983	1.35351	6.10802	6.56459	4.42202	8.59028
Il6	0.315738	1.31112	1.26295	1.11019	1.20314	0.51079	2.48768	5.377	1.23183	1.01734	0.962462	2.17769
Lep	0.418769	2.02543	0.630351	0.92545	0.0576805	0.19864	0.0164272	0.0109284	0.313868	0.299832	0.718086	0.432337
Lmna	1.06534	0.976244	1.02194	0.936475	0.664948	1.09833	1.02053	0.698007	0.792956	0.701888	0.882283	0.783124
Mapk1	0.978542	1.01586	1.07081	0.934784	0.677694	0.947833	0.874606	0.746754	0.713361	0.74572	0.740568	0.724323
Mapk14	1.10172	1.02368	1.01379	0.860807	0.702106	0.968458	0.746266	0.624062	0.617179	0.788817	0.686705	0.498533
Mapk3	1.0466	1.08651	0.874	0.99289	0.809838	0.901067	0.825709	0.630997	0.92	0.981939	0.884973	0.738007
Mapk8	0.968548	1.01952	1.06725	0.944679	0.84317	0.984795	1.21579	0.955214	0.822391	0.733006	0.79108	0.840836
Mb	0.705188	0.67834	1.52212	1.09435	0.393949	0.578376	0.439544	0.534433	0.702261	0.302306	0.724009	1.4662
Mef2c	0.936404	1.23902	0.892054	0.932518	0.505297	0.373506	0.119344	0.178649	0.632529	0.66582	0.643139	0.633406
Mmp9	1.22379	0.949577	0.801823	1.02481	1.58157	0.666814	0.438107	0.480083	0.969529	0.554537	0.673316	0.912158
Mstn	1.12056	1.17139	0.820299	0.887748	1.06012	1.13936	1.39689	4.83737	0.851585	0.90264	0.871893	0.732156
Musk	0.91417	1.09016	0.920528	1.07515	1.40496	1.69882	3.31391	3.94639	1.78328	1.49333	1.39333	0.911638
Myf5	0.698719	1.363	0.718363	1.21992	0.634101	0.449622	0.223878	0.464189	0.538413	0.801506	0.737536	0.615054
Myf6	0.867599	1.09361	0.989726	1.04906	2.27379	2.63737	1.40747	0.549085	1.45307	1.42711	1.58348	1.30234
Myh1	0.954674	0.931147	1.05196	1.06222	0.522347	0.520179	0.438631	0.387718	0.618601	0.674121	0.611778	0.789538
Myh2	0.971607	1.08858	0.945038	0.994777	0.453271	0.436014	0.405127	0.569767	0.612357	0.640134	0.635712	0.671028
Myod1	0.846996	1.06764	1.18134	0.90402	0.40344	0.803532	0.307451	0.0346843	2.53929	2.63614	2.56405	1.6893
Myog	1.11592	1.15048	0.985024	0.748581	1.85091	3.07851	1.43021	0.632103	1.28541	2.00866	1.67741	1.03113
Myot	0.975565	0.951523	1.16015	0.912762	1.37013	1.90305	1.79292	1.16015	1.46237	1.15854	1.31249	1.19774
Neb	0.999975	1.0673	1.03524	0.897488	0.95924	1.32314	0.912543	0.6736	1.04533	0.822429	0.863318	0.755741
Nfkb1	0.935826	1.26428	0.942335	0.857562	0.903948	1.21278	1.15054	1.12843	1.02691	0.865924	0.960803	1.01418
Nos2	1.09207	1.14955	0.893207	0.865176	0.452838	0.722498	0.523066	0.39696	0.660241	0.750054	0.617737	0.494165
Pax3	0.994731	1.22806	Undet.	0.777211	0.934572	0.45577	0.914071	1.1114	0.150348	1.149	Undet.	0.89402
Pax7	0.970551	0.90807	1.0188	1.10257	0.428354	0.39253	0.199557	0.218677	0.980015	0.781803	0.643886	0.872288
Pdk4	1.25231	0.450185	0.904123	1.39338	9.1552	11.9471	14.247	26.0749	1.95693	0.66094	1.3876	0.717271
Pparg	0.605012	1.36513	0.936296	1.09356	0.560597	1.02743	1.06661	0.949366	1.03457	0.995185	0.934999	1.07254
Ppargc1a	0.822998	1.05187	1.16389	0.961235	0.531802	0.552084	0.937545	0.492761	0.842624	0.644816	0.777525	0.545239
Ppargc1b	0.993449	0.968966	0.93986	1.09773	0.348811	0.261434	0.144438	0.220755	0.626123	0.546585	0.550387	0.618359
Ppp3ca	0.928629	0.964047	1.14328	0.964047	0.884648	1.07712	0.847435	0.733656	1.39202	0.966723	1.05057	1.55744
Prkaa1	0.998133	1.05067	0.984391	0.96681	0.640515	0.940372	1.10596	0.794051	1.00787	0.734739	0.942983	0.915927
Prkab2	1.07511	1.08559	0.975679	0.863626	0.770827	0.805791	0.698571	0.74457	0.696637	0.65179	0.802447	0.75811
Prkag1	1.045	1.02633	1.01642	0.912249	0.988627	1.16272	1.13406	0.909723	0.74613	0.80748	0.7854	0.965601
Prkag3	1.02507	1.28318	0.87401	0.817744	0.129025	0.134877	0.0844195	0.13733	0.210183	0.412859	0.29807	0.374158
Rhoa	0.971837	1.08131	0.951837	0.995012	0.762488	0.854283	1.04738	0.900492	0.775278	0.868613	0.893033	0.891796
Rps6kb1	0.835331	1.08254	1.07209	1.01004	0.758079	0.989258	1.2298	1.08705	0.94896	0.887869	0.91918	1.08404
Sgca	1.00067	1.06066	1.02169	0.91698	1.20661	1.40928	1.81373	1.28428	1.08295	0.971955	1.09351	1.32589
Slc2a4	0.919409	1.12723	0.992252	0.961113	0.485916	0.494067	0.821754	0.731423	0.65646	0.658282	0.542155	0.396331
Tgfb1	0.944228	1.21521	0.887124	0.953436	0.751168	0.779817	0.66214	0.676991	0.987059	0.962733	1.16895	1.02328
Tnnc1	0.720433	1.42497	1.0695	0.785093	0.531056	0.56681	0.820705	0.751027	0.774285	1.08293	0.820705	1.59431
Tnni2	0.920545	0.935987	1.13332	1.01014	0.864873	1.3515	1.72735	1.26625	1.2786	0.767671	1.17167	1.67779
Tnnt1	0.67428	1.03916	1.27581	1.01074	0.454206	0.755456	0.70194	0.753364	1.03916	1.01355	0.811925	1.90187
Tnnt3	0.973689	1.06108	1.0221	0.943133	0.859478	1.01083	1.04938	0.818772	0.96295	0.789786	0.926288	1.08488
Trim63	1.14759	1.00181	0.978475	0.872125	9.83965	13.8576	30.4128	27.4476	3.41671	1.56548	1.62069	1.22655
Ttn	0.936137	1.15572	0.975891	0.932252	0.898003	1.02725	0.872237	0.898003	1.12412	1.19151	1.15893	1.22331
Utrn	0.950718	1.02178	0.984245	1.04325	0.783003	0.790638	0.765827	0.788449	1.08004	0.996602	0.917061	1.16723

## Sheet: Figure 7
	Fig 7: Laser capture microdissection RNAseq in human PDAC, IPMN, and PanIN stroma and epithelium
	TLR7						TLR8						UNC93B1
	SampleID	Compartment	Type	TPM	log2TPM		SampleID	Compartment	Type	TPM	log2TPM		SampleID	Compartment	Type	TPM	log2TPM
	HSH11	Epithelium	PDAC	0	0		HSH11	Epithelium	PDAC	0	0		HSH11	Epithelium	PDAC	78.461	6.31218
	HSH12	Stroma	PDAC	0	0		HSH12	Stroma	PDAC	10.623	3.53891		HSH12	Stroma	PDAC	0	0
	HSH13	Epithelium	PDAC	0	0		HSH13	Epithelium	PDAC	0	0		HSH13	Epithelium	PDAC	3.18	2.0635
	HSH14	Stroma	PDAC	1.183	1.12631		HSH14	Stroma	PDAC	0	0		HSH14	Stroma	PDAC	0.319	0.399445
	HSH15	Epithelium	PDAC	17.409	4.20234		HSH15	Epithelium	PDAC	0	0		HSH15	Epithelium	PDAC	36.499	5.22878
	HSH16	Stroma	PDAC	44.564	5.50982		HSH16	Stroma	PDAC	42.692	5.4493		HSH16	Stroma	PDAC	6.451	2.89743
	HSH17	Epithelium	PDAC	0	0		HSH17	Epithelium	PDAC	0	0		HSH17	Epithelium	PDAC	35.964	5.20805
	HSH18	Stroma	PDAC	3.907	2.29484		HSH18	Stroma	PDAC	0.32	0.400538		HSH18	Stroma	PDAC	58.417	5.8928
	HSH1	Epithelium	PDAC	0	0		HSH1	Epithelium	PDAC	8.286	3.21506		HSH1	Epithelium	PDAC	9.251	3.35769
	HSH2	Stroma	PDAC	5.254	2.64478		HSH2	Stroma	PDAC	6.648	2.93508		HSH2	Stroma	PDAC	9.579	3.40313
	HSH3	Epithelium	PDAC	0.923	0.943359		HSH3	Epithelium	PDAC	2.329	1.73509		HSH3	Epithelium	PDAC	79.285	6.32706
	HSH4	Stroma	PDAC	0.127	0.172488		HSH4	Stroma	PDAC	0	0		HSH4	Stroma	PDAC	34.898	5.16583
	HSH5	Epithelium	PDAC	0	0		HSH5	Epithelium	PDAC	0.222	0.289244		HSH5	Epithelium	PDAC	72.738	6.20434
	HSH6	Stroma	PDAC	2.83	1.93734		HSH6	Stroma	PDAC	1.298	1.20038		HSH6	Stroma	PDAC	3.258	2.09018
	KC007	Epithelium	PDAC	0.162	0.21661		KC007	Epithelium	PDAC	0	0		KC007	Epithelium	PDAC	32.532	5.06747
	KC008	Epithelium	PDAC	0	0		KC008	Epithelium	PDAC	2.414	1.77146		KC008	Epithelium	PDAC	3.634	2.21226
	KC009	Epithelium	PDAC	0	0		KC009	Epithelium	PDAC	0	0		KC009	Epithelium	PDAC	0	0
	KC010	Epithelium	PDAC	2.534	1.8213		KC010	Epithelium	PDAC	0	0		KC010	Epithelium	PDAC	18.801	4.3075
	KC011	Epithelium	PDAC	0.171	0.227741		KC011	Epithelium	PDAC	1.767	1.46832		KC011	Epithelium	PDAC	103.801	6.71151
	KC012	Stroma	PDAC	61.546	5.96685		KC012	Stroma	PDAC	6.029	2.81332		KC012	Stroma	PDAC	29.333	4.92282
	KC013	Epithelium	PDAC	0.122	0.166073		KC013	Epithelium	PDAC	0	0		KC013	Epithelium	PDAC	45.558	5.54096
	KC014	Stroma	PDAC	0.213	0.27858		KC014	Stroma	PDAC	5.363	2.66971		KC014	Stroma	PDAC	0	0
	KC015	Epithelium	PDAC	0	0		KC015	Epithelium	PDAC	0.151	0.202888		KC015	Epithelium	PDAC	44.133	5.49611
	KC016	Stroma	PDAC	59.064	5.90843		KC016	Stroma	PDAC	7.899	3.15364		KC016	Stroma	PDAC	1.858	1.51501
	KC017	Epithelium	PDAC	2.59	1.84398		KC017	Epithelium	PDAC	0.129	0.175045		KC017	Epithelium	PDAC	14.094	3.9159
	KC018	Stroma	PDAC	37.127	5.25274		KC018	Stroma	PDAC	0.254	0.326537		KC018	Stroma	PDAC	1.914	1.543
	KC019	Epithelium	PDAC	0.157	0.210389		KC019	Epithelium	PDAC	0	0		KC019	Epithelium	PDAC	13.889	3.89617
	KC020	Epithelium	PDAC	0.599	0.67717		KC020	Epithelium	PDAC	11.852	3.68392		KC020	Epithelium	PDAC	18.103	4.25573
	KC021	Stroma	PDAC	14.546	3.95847		KC021	Stroma	PDAC	100.811	6.66975		KC021	Stroma	PDAC	4.436	2.44255
	KC022	Epithelium	PDAC	8.441	3.23894		KC022	Epithelium	PDAC	67.066	6.08886		KC022	Epithelium	PDAC	1.626	1.39287
	KC023	Epithelium	PDAC	1.5	1.32193		KC023	Epithelium	PDAC	11.916	3.69109		KC023	Epithelium	PDAC	1.156	1.10836
	KC024	Stroma	PDAC	13.425	3.8505		KC024	Stroma	PDAC	14.651	3.96818		KC024	Stroma	PDAC	4.206	2.38018
	KC025	Epithelium	PDAC	0	0		KC025	Epithelium	PDAC	0	0		KC025	Epithelium	PDAC	3.036	2.01293
	KC026	Stroma	PDAC	2.097	1.63087		KC026	Stroma	PDAC	8.734	3.28303		KC026	Stroma	PDAC	23.344	4.60549
	KC027	Epithelium	PDAC	0.341	0.423309		KC027	Epithelium	PDAC	43.606	5.47917		KC027	Epithelium	PDAC	8.084	3.18333
	KC028	Epithelium	PDAC	0.209	0.273814		KC028	Epithelium	PDAC	0	0		KC028	Epithelium	PDAC	28.904	4.90227
	KC029	Stroma	PDAC	0.447	0.533065		KC029	Stroma	PDAC	0.171	0.227741		KC029	Stroma	PDAC	0	0
	KC030	Epithelium	PDAC	13	3.80735		KC030	Epithelium	PDAC	4.301	2.40626		KC030	Epithelium	PDAC	51.799	5.72244
	KC031	Stroma	PDAC	14.415	3.94626		KC031	Stroma	PDAC	32.09	5.04832		KC031	Stroma	PDAC	8.784	3.29042
	KC032	Epithelium	PDAC	0	0		KC032	Epithelium	PDAC	0	0		KC032	Epithelium	PDAC	19.099	4.32905
	KC033	Stroma	PDAC	0.757	0.813114		KC033	Stroma	PDAC	0.868	0.901494		KC033	Stroma	PDAC	13.719	3.87961
	KC034	Epithelium	PDAC	0.999	0.999278		KC034	Epithelium	PDAC	2.907	1.96606		KC034	Epithelium	PDAC	42.778	5.45213
	KC035	Epithelium	PDAC	4.991	2.5828		KC035	Epithelium	PDAC	0	0		KC035	Epithelium	PDAC	27.755	4.84574
	KC036	Epithelium	PDAC	2.256	1.7031		KC036	Epithelium	PDAC	2.13	1.64616		KC036	Epithelium	PDAC	17.468	4.20696
	KC037	Stroma	PDAC	18.74	4.30305		KC037	Stroma	PDAC	2.563	1.83309		KC037	Stroma	PDAC	53.805	5.77624
	KC041	Epithelium	PDAC	0	0		KC041	Epithelium	PDAC	1.154	1.10702		KC041	Epithelium	PDAC	124.397	6.97036
	KC043	Epithelium	PDAC	0.159	0.212881		KC043	Epithelium	PDAC	0.73	0.790772		KC043	Epithelium	PDAC	21.992	4.52306
	KC044	Epithelium	PDAC	0	0		KC044	Epithelium	PDAC	0	0		KC044	Epithelium	PDAC	14.293	3.9348
	KC045	Stroma	PDAC	1.441	1.28747		KC045	Stroma	PDAC	0	0		KC045	Stroma	PDAC	6.665	2.93829
	KC046	Epithelium	PDAC	0	0		KC046	Epithelium	PDAC	0.127	0.172488		KC046	Epithelium	PDAC	5.24	2.64155
	KC047	Stroma	PDAC	23.575	4.61912		KC047	Stroma	PDAC	8.414	3.23481		KC047	Stroma	PDAC	1.038	1.02715
	KC048	Epithelium	PDAC	0	0		KC048	Epithelium	PDAC	0.332	0.413594		KC048	Epithelium	PDAC	50.764	5.69388
	KC049	Epithelium	PDAC	0	0		KC049	Epithelium	PDAC	0	0		KC049	Epithelium	PDAC	22.659	4.56432
	KC050	Epithelium	PDAC	0	0		KC050	Epithelium	PDAC	0	0		KC050	Epithelium	PDAC	67.757	6.10343
	KC051	Epithelium	PDAC	1.989	1.57966		KC051	Epithelium	PDAC	0	0		KC051	Epithelium	PDAC	4.293	2.40409
	KC052	Epithelium	PDAC	0	0		KC052	Epithelium	PDAC	0	0		KC052	Epithelium	PDAC	27.474	4.83157
	KC053	Stroma	PDAC	8.019	3.17297		KC053	Stroma	PDAC	7.204	3.03633		KC053	Stroma	PDAC	1.154	1.10702
	KC054	Stroma	PDAC	36.437	5.22639		KC054	Stroma	PDAC	21.499	4.49179		KC054	Stroma	PDAC	5.414	2.68122
	KC055	Epithelium	PDAC	0	0		KC055	Epithelium	PDAC	0	0		KC055	Epithelium	PDAC	2.867	1.95121
	KC056	Epithelium	PDAC	0	0		KC056	Epithelium	PDAC	0	0		KC056	Epithelium	PDAC	4.087	2.34682
	KC057	Stroma	PDAC	2.444	1.78409		KC057	Stroma	PDAC	9.343	3.37058		KC057	Stroma	PDAC	0	0
	KC058	Stroma	PDAC	7.446	3.07827		KC058	Stroma	PDAC	1.265	1.17951		KC058	Stroma	PDAC	7.143	3.02556
	KC059	Epithelium	PDAC	2.987	1.9953		KC059	Epithelium	PDAC	0	0		KC059	Epithelium	PDAC	29.135	4.91337
	KC060	Epithelium	PDAC	0	0		KC060	Epithelium	PDAC	0	0		KC060	Epithelium	PDAC	10.949	3.57882
	KC061	Epithelium	PDAC	0	0		KC061	Epithelium	PDAC	0	0		KC061	Epithelium	PDAC	12.244	3.72727
	KC062	Stroma	PDAC	0.473	0.558757		KC062	Stroma	PDAC	13.909	3.89811		KC062	Stroma	PDAC	1.02	1.01436
	KC063	Epithelium	PDAC	0	0		KC063	Epithelium	PDAC	0	0		KC063	Epithelium	PDAC	0.49	0.575312
	KC064	Stroma	PDAC	23.511	4.61536		KC064	Stroma	PDAC	52.773	5.74881		KC064	Stroma	PDAC	3.47	2.16027
	KC065	Epithelium	PDAC	0	0		KC065	Epithelium	PDAC	0	0		KC065	Epithelium	PDAC	16.094	4.09542
	KC066	Stroma	PDAC	31.996	5.04422		KC066	Stroma	PDAC	22.667	4.5648		KC066	Stroma	PDAC	6.399	2.88733
	KC067	Epithelium	PDAC	0	0		KC067	Epithelium	PDAC	0	0		KC067	Epithelium	PDAC	30.417	4.97347
	KC068	Stroma	PDAC	0	0		KC068	Stroma	PDAC	11.771	3.6748		KC068	Stroma	PDAC	11.887	3.68784
	KC069	Epithelium	PDAC	0	0		KC069	Epithelium	PDAC	0	0		KC069	Epithelium	PDAC	30.923	4.99652
	KC070	Stroma	PDAC	38.135	5.29039		KC070	Stroma	PDAC	1.767	1.46832		KC070	Stroma	PDAC	2.91	1.96717
	KC071	Epithelium	PDAC	0.117	0.159629		KC071	Epithelium	PDAC	0	0		KC071	Epithelium	PDAC	95.084	6.58622
	KC072	Stroma	PDAC	19.411	4.35127		KC072	Stroma	PDAC	2.748	1.90612		KC072	Stroma	PDAC	35.686	5.19716
	KC073	Epithelium	PDAC	0.776	0.828632		KC073	Epithelium	PDAC	0	0		KC073	Epithelium	PDAC	30.996	4.99982
	KC074	Stroma	PDAC	39.962	5.35621		KC074	Stroma	PDAC	0	0		KC074	Stroma	PDAC	1.58	1.36737
	KC075	Epithelium	PDAC	0	0		KC075	Epithelium	PDAC	0	0		KC075	Epithelium	PDAC	52.674	5.74615
	KC076	Stroma	PDAC	29.183	4.91566		KC076	Stroma	PDAC	52.716	5.74728		KC076	Stroma	PDAC	4.117	2.3553
	KC077	Epithelium	PDAC	0	0		KC077	Epithelium	PDAC	0	0		KC077	Epithelium	PDAC	2.023	1.59598
	KC078	Stroma	PDAC	1.395	1.26003		KC078	Stroma	PDAC	0.873	0.905351		KC078	Stroma	PDAC	13.957	3.90275
	KC079	Epithelium	PDAC	0.112	0.153157		KC079	Epithelium	PDAC	13.579	3.86582		KC079	Epithelium	PDAC	42.673	5.44867
	KC080	Stroma	PDAC	9.492	3.39122		KC080	Stroma	PDAC	86.257	6.4472		KC080	Stroma	PDAC	1.552	1.35163
	KC081	Epithelium	PDAC	0.315	0.395063		KC081	Epithelium	PDAC	3.429	2.14698		KC081	Epithelium	PDAC	25.132	4.70775
	KC082	Stroma	PDAC	10.516	3.52557		KC082	Stroma	PDAC	13.142	3.82191		KC082	Stroma	PDAC	8.147	3.1933
	KC083	Epithelium	PDAC	0.142	0.191563		KC083	Epithelium	PDAC	14.353	3.94045		KC083	Epithelium	PDAC	15.041	4.00369
	KC084	Stroma	PDAC	29.641	4.93739		KC084	Stroma	PDAC	20.365	4.41718		KC084	Stroma	PDAC	21.418	4.48659
	KC085	Epithelium	PDAC	2.388	1.76043		KC085	Epithelium	PDAC	0	0		KC085	Epithelium	PDAC	61.409	5.96368
	KC086	Stroma	PDAC	55.805	5.82795		KC086	Stroma	PDAC	34.606	5.15405		KC086	Stroma	PDAC	4.907	2.56243
	KC087	Epithelium	PDAC	0	0		KC087	Epithelium	PDAC	0	0		KC087	Epithelium	PDAC	44.161	5.49701
	KC088	Stroma	PDAC	2.525	1.81762		KC088	Stroma	PDAC	18.099	4.25543		KC088	Stroma	PDAC	4.087	2.34682
	KC089	Epithelium	PDAC	0.255	0.327687		KC089	Epithelium	PDAC	0.146	0.196607		KC089	Epithelium	PDAC	14.282	3.93376
	KC090	Stroma	PDAC	7.434	3.07622		KC090	Stroma	PDAC	6.569	2.9201		KC090	Stroma	PDAC	1.841	1.5064
	KC091	Epithelium	PDAC	7.004	3.00072		KC091	Epithelium	PDAC	0.36	0.443607		KC091	Epithelium	PDAC	31.136	5.00612
	KC092	Stroma	PDAC	26.741	4.79395		KC092	Stroma	PDAC	25.236	4.71348		KC092	Stroma	PDAC	7.515	3.09001
	KC093	Epithelium	PDAC	0.133	0.180148		KC093	Epithelium	PDAC	0	0		KC093	Epithelium	PDAC	42.51	5.44328
	KC094	Stroma	PDAC	14.695	3.97223		KC094	Stroma	PDAC	1.067	1.04754		KC094	Stroma	PDAC	5.621	2.72705
	KC095	Epithelium	PDAC	0	0		KC095	Epithelium	PDAC	0.102	0.140124		KC095	Epithelium	PDAC	24.688	4.68302
	KC096	Stroma	PDAC	14.958	3.99621		KC096	Stroma	PDAC	18.583	4.29153		KC096	Stroma	PDAC	3.026	2.00935
	KC097	Epithelium	PDAC	0	0		KC097	Epithelium	PDAC	8.639	3.26888		KC097	Epithelium	PDAC	39.483	5.33924
	KC098	Epithelium	PDAC	8.417	3.23527		KC098	Epithelium	PDAC	1.304	1.20414		KC098	Epithelium	PDAC	29.214	4.91715
	KC099	Epithelium	PDAC	0.111	0.151859		KC099	Epithelium	PDAC	0	0		KC099	Epithelium	PDAC	27.375	4.82655
	KC100	Epithelium	PDAC	0	0		KC100	Epithelium	PDAC	0	0		KC100	Epithelium	PDAC	23.399	4.60875
	KC101	Epithelium	PDAC	0	0		KC101	Epithelium	PDAC	0	0		KC101	Epithelium	PDAC	48.021	5.61533
	KC102	Epithelium	PDAC	1.717	1.44201		KC102	Epithelium	PDAC	0	0		KC102	Epithelium	PDAC	22.855	4.57622
	KC103	Epithelium	PDAC	0	0		KC103	Epithelium	PDAC	0.94	0.956057		KC103	Epithelium	PDAC	23.879	4.63686
	KC104	Epithelium	PDAC	0.361	0.444667		KC104	Epithelium	PDAC	2.756	1.9092		KC104	Epithelium	PDAC	12.449	3.74943
	KC105	Epithelium	PDAC	0.104	0.14274		KC105	Epithelium	PDAC	1.192	1.13225		KC105	Epithelium	PDAC	31.189	5.0085
	KC106	Stroma	PDAC	0.735	0.794936		KC106	Stroma	PDAC	0.169	0.225275		KC106	Stroma	PDAC	9.841	3.43843
	KC107	Epithelium	PanIN	0	0		KC107	Epithelium	PanIN	0	0		KC107	Epithelium	PanIN	17.735	4.22766
	KC108	Stroma	PanIN	4.822	2.54151		KC108	Stroma	PanIN	3.736	2.24367		KC108	Stroma	PanIN	4.5	2.45943
	KC109	Epithelium	PanIN	0.37	0.454176		KC109	Epithelium	PanIN	0	0		KC109	Epithelium	PanIN	13.576	3.86552
	KC110	Stroma	PanIN	83.538	6.40153		KC110	Stroma	PanIN	0	0		KC110	Stroma	PanIN	0	0
	KC111	Epithelium	PanIN	0.211	0.276199		KC111	Epithelium	PanIN	0	0		KC111	Epithelium	PanIN	14.597	3.9632
	KC112	Stroma	PanIN	20.557	4.43008		KC112	Stroma	PanIN	9.347	3.37114		KC112	Stroma	PanIN	8.278	3.21381
	KC113	Epithelium	PanIN	0.566	0.647084		KC113	Epithelium	PanIN	0	0		KC113	Epithelium	PanIN	14.043	3.91102
	KC114	Stroma	PanIN	42.533	5.44404		KC114	Stroma	PanIN	13.79	3.88655		KC114	Stroma	PanIN	14.658	3.96883
	KC115	Epithelium	PanIN	0.886	0.91533		KC115	Epithelium	PanIN	0	0		KC115	Epithelium	PanIN	2.39	1.76129
	KC116	Stroma	PanIN	75.656	6.26033		KC116	Stroma	PanIN	25.051	4.70327		KC116	Stroma	PanIN	0	0
	KC117	Epithelium	PanIN	1.453	1.29455		KC117	Epithelium	PanIN	0	0		KC117	Epithelium	PanIN	12.094	3.71083
	KC118	Epithelium	PanIN	0.44	0.526069		KC118	Epithelium	PanIN	0	0		KC118	Epithelium	PanIN	36.056	5.21164
	KC119	Stroma	PanIN	42.451	5.44132		KC119	Stroma	PanIN	87.551	6.46844		KC119	Stroma	PanIN	25.349	4.71968
	KC120	Epithelium	PanIN	0.125	0.169925		KC120	Epithelium	PanIN	2.873	1.95345		KC120	Epithelium	PanIN	4.326	2.41305
	KC121	Epithelium	PDAC	0	0		KC121	Epithelium	PDAC	2.936	1.97673		KC121	Epithelium	PDAC	18.42	4.27947
	KC122	Stroma	PDAC	2.186	1.67175		KC122	Stroma	PDAC	5.711	2.74653		KC122	Stroma	PDAC	2.622	1.85679
	KC123	Epithelium	PDAC	1.151	1.10501		KC123	Epithelium	PDAC	0.66	0.731183		KC123	Epithelium	PDAC	24.023	4.64518
	KC124	Stroma	PDAC	12.052	3.7062		KC124	Stroma	PDAC	15.733	4.06462		KC124	Stroma	PDAC	0.277	0.352759
	KC125	Epithelium	PanIN	2.686	1.88206		KC125	Epithelium	PanIN	0.268	0.342555		KC125	Epithelium	PanIN	9.326	3.36821
	KC126	Stroma	PanIN	4.549	2.47223		KC126	Stroma	PanIN	24.478	4.67118		KC126	Stroma	PanIN	0	0
	KC127	Epithelium	PDAC	0	0		KC127	Epithelium	PDAC	0	0		KC127	Epithelium	PDAC	34.143	5.13517
	KC128	Stroma	PDAC	1.924	1.54794		KC128	Stroma	PDAC	1.161	1.1117		KC128	Stroma	PDAC	0.656	0.727703
	KC129	Epithelium	PDAC	0	0		KC129	Epithelium	PDAC	2.356	1.74674		KC129	Epithelium	PDAC	49.087	5.64636
	KC130	Epithelium	PDAC	0	0		KC130	Epithelium	PDAC	0.102	0.140124		KC130	Epithelium	PDAC	15.804	4.07073
	KC131	Stroma	PDAC	0.609	0.686164		KC131	Stroma	PDAC	10.822	3.5634		KC131	Stroma	PDAC	5.037	2.59383
	KC132	Epithelium	PDAC	0	0		KC132	Epithelium	PDAC	0	0		KC132	Epithelium	PDAC	10.943	3.57809
	KC133	Stroma	PDAC	19.772	4.37657		KC133	Stroma	PDAC	21.071	4.46408		KC133	Stroma	PDAC	1.509	1.32711
	KC134	Epithelium	PDAC	6.237	2.85539		KC134	Epithelium	PDAC	0.107	0.146655		KC134	Epithelium	PDAC	74.341	6.23536
	KC135	Stroma	PDAC	26.142	4.76246		KC135	Stroma	PDAC	6.882	2.97856		KC135	Stroma	PDAC	16.904	4.16221
	KC136	Epithelium	PanIN	9.759	3.42747		KC136	Epithelium	PanIN	7.251	3.04457		KC136	Epithelium	PanIN	0.89	0.918386
	KC137	Epithelium	PDAC	0.162	0.21661		KC137	Epithelium	PDAC	0	0		KC137	Epithelium	PDAC	6.663	2.93791
	KC138	Epithelium	PDAC	0	0		KC138	Epithelium	PDAC	0	0		KC138	Epithelium	PDAC	31.309	5.01386
	KC139	Epithelium	PanIN	0.184	0.243669		KC139	Epithelium	PanIN	0	0		KC139	Epithelium	PanIN	5.158	2.62246
	KC140	Stroma	PanIN	19.752	4.37518		KC140	Stroma	PanIN	23.017	4.58598		KC140	Stroma	PanIN	0	0
	KC141	Epithelium	PDAC	0.467	0.552869		KC141	Epithelium	PDAC	3.967	2.31237		KC141	Epithelium	PDAC	51.251	5.70739
	KC142	Epithelium	PDAC	0	0		KC142	Epithelium	PDAC	0	0		KC142	Epithelium	PDAC	87.622	6.46959
	KC143	Stroma	PDAC	43.459	5.4744		KC143	Stroma	PDAC	94.405	6.57599		KC143	Stroma	PDAC	2.706	1.88986
	KC144	Epithelium	PDAC	0.219	0.285698		KC144	Epithelium	PDAC	0.252	0.324235		KC144	Epithelium	PDAC	50.189	5.67776
	KC145	Stroma	PDAC	19.208	4.33685		KC145	Stroma	PDAC	36.761	5.23883		KC145	Stroma	PDAC	0.808	0.854395
	KC146	Epithelium	PDAC	0	0		KC146	Epithelium	PDAC	0	0		KC146	Epithelium	PDAC	29.521	4.93173
	KC147	Stroma	PDAC	17.897	4.24009		KC147	Stroma	PDAC	3.542	2.18333		KC147	Stroma	PDAC	0.588	0.667211
	KC148	Epithelium	PDAC	0	0		KC148	Epithelium	PDAC	0	0		KC148	Epithelium	PDAC	96.922	6.61356
	KC149	Stroma	PDAC	0.325	0.405992		KC149	Stroma	PDAC	8.581	3.26018		KC149	Stroma	PDAC	14.394	3.9443
	KC150	Epithelium	PDAC	0	0		KC150	Epithelium	PDAC	0	0		KC150	Epithelium	PDAC	21.4	4.48543
	KC151	Epithelium	PDAC	0.179	0.237564		KC151	Epithelium	PDAC	0	0		KC151	Epithelium	PDAC	55.318	5.81552
	KC152	Stroma	PDAC	16.781	4.15226		KC152	Stroma	PDAC	7.698	3.12068		KC152	Stroma	PDAC	4.736	2.52005
	KC153	Epithelium	PDAC	2.963	1.98659		KC153	Epithelium	PDAC	0	0		KC153	Epithelium	PDAC	38.375	5.29921
	KC154	Stroma	PDAC	16.854	4.15818		KC154	Stroma	PDAC	19.328	4.3454		KC154	Stroma	PDAC	1.591	1.37351
	KC155	Epithelium	PDAC	0	0		KC155	Epithelium	PDAC	0	0		KC155	Epithelium	PDAC	48.815	5.63851
	KC156	Stroma	PDAC	21.29	4.47832		KC156	Stroma	PDAC	69.989	6.14952		KC156	Stroma	PDAC	0.875	0.906891
	KC157	Epithelium	PDAC	1.669	1.4163		KC157	Epithelium	PDAC	0.16	0.214125		KC157	Epithelium	PDAC	22.517	4.55563
	KC158	Stroma	PDAC	58.288	5.88967		KC158	Stroma	PDAC	93.724	6.56566		KC158	Stroma	PDAC	33.502	5.10861
	KC159	Epithelium	PDAC	0	0		KC159	Epithelium	PDAC	0	0		KC159	Epithelium	PDAC	21.873	4.51557
	KC160	Stroma	PDAC	10.114	3.47431		KC160	Stroma	PDAC	24.724	4.68504		KC160	Stroma	PDAC	7.468	3.08202
	KC161	Epithelium	PDAC	0	0		KC161	Epithelium	PDAC	0.23	0.298658		KC161	Epithelium	PDAC	22.099	4.52976
	KC162	Stroma	PDAC	10.974	3.58183		KC162	Stroma	PDAC	4.045	2.33485		KC162	Stroma	PDAC	4.652	2.49876
	KC163	Epithelium	PDAC	0	0		KC163	Epithelium	PDAC	0	0		KC163	Epithelium	PDAC	8.211	3.20336
	KC164	Stroma	PDAC	33.068	5.09035		KC164	Stroma	PDAC	12.862	3.79306		KC164	Stroma	PDAC	8.734	3.28303
	KC165	Epithelium	PDAC	32.533	5.06751		KC165	Epithelium	PDAC	0.202	0.265437		KC165	Epithelium	PDAC	87.294	6.46424
	KC166	Stroma	PDAC	19.435	4.35297		KC166	Stroma	PDAC	10.307	3.49914		KC166	Stroma	PDAC	0.97	0.978196
	KC167	Epithelium	PDAC	0.173	0.230203		KC167	Epithelium	PDAC	6.347	2.87716		KC167	Epithelium	PDAC	26.129	4.76176
	KC168	Epithelium	PDAC	0.821	0.864731		KC168	Epithelium	PDAC	0.235	0.304511		KC168	Epithelium	PDAC	55.384	5.81721
	KC169	Stroma	PDAC	11.09	3.59574		KC169	Stroma	PDAC	52.269	5.73522		KC169	Stroma	PDAC	2.043	1.60549
	KC170	Epithelium	PDAC	0	0		KC170	Epithelium	PDAC	0	0		KC170	Epithelium	PDAC	47.098	5.58791
	KC171	Stroma	PDAC	11.376	3.62947		KC171	Stroma	PDAC	7.624	3.10836		KC171	Stroma	PDAC	12.754	3.78178
	KC172	Epithelium	PDAC	0.498	0.583038		KC172	Epithelium	PDAC	0	0		KC172	Epithelium	PDAC	32.239	5.05481
	KC173	Epithelium	PDAC	2.366	1.75104		KC173	Epithelium	PDAC	0.452	0.538041		KC173	Epithelium	PDAC	25.952	4.75232
	KC174	Stroma	PDAC	54.983	5.80692		KC174	Stroma	PDAC	23.528	4.61636		KC174	Stroma	PDAC	13.461	3.8541
	KC175	Epithelium	PDAC	0.131	0.177599		KC175	Epithelium	PDAC	0.3	0.378512		KC175	Epithelium	PDAC	25.7	4.73877
	KC176	Stroma	PDAC	31.037	5.00167		KC176	Stroma	PDAC	5.301	2.65558		KC176	Stroma	PDAC	0	0
	KC177	Epithelium	PanIN	0.638	0.711935		KC177	Epithelium	PanIN	0	0		KC177	Epithelium	PanIN	26.152	4.76299
	KC178	Stroma	PanIN	9.819	3.4355		KC178	Stroma	PanIN	24.068	4.64777		KC178	Stroma	PanIN	7.417	3.07331
	KC179	Epithelium	PDAC	0.278	0.353888		KC179	Epithelium	PDAC	2.233	1.69287		KC179	Epithelium	PDAC	0	0
	KC180	Stroma	PDAC	29.393	4.92567		KC180	Stroma	PDAC	12.555	3.76075		KC180	Stroma	PDAC	3.852	2.27858
	KC181	Epithelium	PDAC	0.14	0.189034		KC181	Epithelium	PDAC	0.96	0.970854		KC181	Epithelium	PDAC	62.055	5.97854
	KC182	Stroma	PDAC	10.491	3.52243		KC182	Stroma	PDAC	17.761	4.22966		KC182	Stroma	PDAC	13.208	3.82863
	KC183	Epithelium	PDAC	0.637	0.711054		KC183	Epithelium	PDAC	0	0		KC183	Epithelium	PDAC	46.761	5.57776
	KC184	Epithelium	PDAC	1.988	1.57918		KC184	Epithelium	PDAC	0	0		KC184	Epithelium	PDAC	13.942	3.9013
	KC185	Epithelium	PDAC	0	0		KC185	Epithelium	PDAC	0	0		KC185	Epithelium	PDAC	26.067	4.75846
	KC186	Epithelium	PDAC	35.962	5.20797		KC186	Epithelium	PDAC	1.674	1.419		KC186	Epithelium	PDAC	67.266	6.0931
	KC187	Epithelium	PDAC	0	0		KC187	Epithelium	PDAC	0	0		KC187	Epithelium	PDAC	57.304	5.86552
	KC188	Epithelium	PDAC	0	0		KC188	Epithelium	PDAC	0	0		KC188	Epithelium	PDAC	37.314	5.2598
	KC189	Epithelium	PDAC	0	0		KC189	Epithelium	PDAC	0	0		KC189	Epithelium	PDAC	18.357	4.27478
	KC190	Stroma	PDAC	20.259	4.41		KC190	Stroma	PDAC	19.24	4.33914		KC190	Stroma	PDAC	0	0
	KC191	Epithelium	PDAC	0	0		KC191	Epithelium	PDAC	4.112	2.35389		KC191	Epithelium	PDAC	25.329	4.71858
	KC192	Stroma	PDAC	20.753	4.44314		KC192	Stroma	PDAC	58.458	5.8938		KC192	Stroma	PDAC	3.044	2.01578
	KC193	Epithelium	PDAC	0.302	0.380729		KC193	Epithelium	PDAC	0	0		KC193	Epithelium	PDAC	17.259	4.19054
	KC194	Stroma	PDAC	5.044	2.5955		KC194	Stroma	PDAC	2.398	1.76469		KC194	Stroma	PDAC	4.248	2.39177
	KC195	Epithelium	PDAC	2.366	1.75104		KC195	Epithelium	PDAC	3.798	2.26243		KC195	Epithelium	PDAC	38.551	5.30564
	KC196	Epithelium	PDAC	0	0		KC196	Epithelium	PDAC	0	0		KC196	Epithelium	PDAC	19.214	4.33728
	KC197	Stroma	PDAC	23.33	4.60466		KC197	Stroma	PDAC	0.265	0.339137		KC197	Stroma	PDAC	3.988	2.31846
	KC204	Epithelium	PDAC	0	0		KC204	Epithelium	PDAC	1.51	1.32769		KC204	Epithelium	PDAC	41.815	5.42004
	KC205	Stroma	PDAC	13.785	3.88606		KC205	Stroma	PDAC	19.196	4.336		KC205	Stroma	PDAC	11.334	3.62457
	KC206	Epithelium	PDAC	0	0		KC206	Epithelium	PDAC	0	0		KC206	Epithelium	PDAC	57.032	5.85878
	KC207	Stroma	PDAC	3.067	2.02396		KC207	Stroma	PDAC	7.269	3.04771		KC207	Stroma	PDAC	49.427	5.65612
	KC208	Epithelium	PDAC	0.377	0.461529		KC208	Epithelium	PDAC	0	0		KC208	Epithelium	PDAC	38.227	5.29378
	KC209	Epithelium	PDAC	0	0		KC209	Epithelium	PDAC	0	0		KC209	Epithelium	PDAC	52.4	5.73877
	KC210	Epithelium	PDAC	0	0		KC210	Epithelium	PDAC	0.516	0.60027		KC210	Epithelium	PDAC	16.495	4.12887
	KC211	Stroma	PDAC	6.816	2.96643		KC211	Stroma	PDAC	19.187	4.33535		KC211	Stroma	PDAC	16.94	4.16511
	KC212	Epithelium	PDAC	0	0		KC212	Epithelium	PDAC	0.447	0.533065		KC212	Epithelium	PDAC	113.608	6.84056
	KC213	Epithelium	PDAC	0	0		KC213	Epithelium	PDAC	0	0		KC213	Epithelium	PDAC	111.479	6.81351
	KC214	Stroma	PDAC	2.176	1.66721		KC214	Stroma	PDAC	4.634	2.49416		KC214	Stroma	PDAC	3.354	2.12234
	KC215	Epithelium	PDAC	0.473	0.558757		KC215	Epithelium	PDAC	1.085	1.06005		KC215	Epithelium	PDAC	59.216	5.91207
	KC216	Stroma	PDAC	12.018	3.70244		KC216	Stroma	PDAC	38.475	5.30287		KC216	Stroma	PDAC	5.404	2.67897
	KC217	Epithelium	PDAC	2.267	1.70797		KC217	Epithelium	PDAC	1.655	1.40871		KC217	Epithelium	PDAC	10.232	3.48954
	KC218	Epithelium	PDAC	0.695	0.761285		KC218	Epithelium	PDAC	0.531	0.614474		KC218	Epithelium	PDAC	38.986	5.32142
	KC219	Stroma	PDAC	11.665	3.66278		KC219	Stroma	PDAC	0.653	0.725087		KC219	Stroma	PDAC	0.614	0.690641
	KC220	Epithelium	PDAC	3.187	2.06592		KC220	Epithelium	PDAC	2.99	1.99639		KC220	Epithelium	PDAC	17.506	4.20992
	KC221	Stroma	PDAC	27.655	4.84071		KC221	Stroma	PDAC	49.107	5.64694		KC221	Stroma	PDAC	0.481	0.566572
	KC222	Epithelium	PDAC	1.644	1.40272		KC222	Epithelium	PDAC	1.178	1.123		KC222	Epithelium	PDAC	35.918	5.20625
	KC223	Stroma	PDAC	5.285	2.65191		KC223	Stroma	PDAC	3.19	2.06695		KC223	Stroma	PDAC	3.602	2.20226
	KC224	Epithelium	PDAC	0.851	0.888305		KC224	Epithelium	PDAC	0.325	0.405992		KC224	Epithelium	PDAC	36.135	5.21471
	KC225	Stroma	PDAC	0	0		KC225	Stroma	PDAC	1.469	1.30393		KC225	Stroma	PDAC	11.614	3.65695
	KC227	Stroma	PDAC	19.025	4.32373		KC227	Stroma	PDAC	15.454	4.04037		KC227	Stroma	PDAC	0	0
	KC228	Epithelium	PDAC	0.432	0.518031		KC228	Epithelium	PDAC	0	0		KC228	Epithelium	PDAC	20.805	4.44659
	KC235	Epithelium	PDAC	0	0		KC235	Epithelium	PDAC	0.43	0.516015		KC235	Epithelium	PDAC	134.809	7.08544
	KC236	Epithelium	PDAC	0	0		KC236	Epithelium	PDAC	0.203	0.266637		KC236	Epithelium	PDAC	9.152	3.34369
	KC237	Stroma	PDAC	22.516	4.55557		KC237	Stroma	PDAC	13.839	3.89132		KC237	Stroma	PDAC	8.576	3.25942
	KC238	Epithelium	PDAC	6.193	2.84659		KC238	Epithelium	PDAC	0	0		KC238	Epithelium	PDAC	21.162	4.47002
	KC239	Stroma	PDAC	36.765	5.23898		KC239	Stroma	PDAC	25.651	4.73612		KC239	Stroma	PDAC	9.156	3.34426
	KC240	Epithelium	PDAC	0	0		KC240	Epithelium	PDAC	0.424	0.509949		KC240	Epithelium	PDAC	52.216	5.73379
	KC241	Stroma	PDAC	3.194	2.06833		KC241	Stroma	PDAC	0.193	0.254594		KC241	Stroma	PDAC	21.041	4.46212
	KC242	Epithelium	PDAC	0.928	0.947105		KC242	Epithelium	PDAC	0.912	0.935083		KC242	Epithelium	PDAC	59.217	5.9121
	KC243	Epithelium	PDAC	2.002	1.58592		KC243	Epithelium	PDAC	3.826	2.27083		KC243	Epithelium	PDAC	47.529	5.60078
	KC244	Stroma	PDAC	25.761	4.74206		KC244	Stroma	PDAC	25.353	4.7199		KC244	Stroma	PDAC	19.086	4.32812
	KC247	Epithelium	PDAC	2.303	1.72378		KC247	Epithelium	PDAC	1.321	1.21475		KC247	Epithelium	PDAC	34.8	5.16189
	KC248	Epithelium	PDAC	0.412	0.49774		KC248	Epithelium	PDAC	0	0		KC248	Epithelium	PDAC	50.664	5.69109
	KC249	Stroma	PDAC	51.11	5.70349		KC249	Stroma	PDAC	41.722	5.41691		KC249	Stroma	PDAC	12.498	3.75467
	KC250	Epithelium	PDAC	0.179	0.237564		KC250	Epithelium	PDAC	0.512	0.596458		KC250	Epithelium	PDAC	20.616	4.43403
	KC251	Epithelium	PDAC	4.147	2.36373		KC251	Epithelium	PDAC	0	0		KC251	Epithelium	PDAC	17.452	4.20571
	KC252	Stroma	PDAC	7.102	3.01828		KC252	Stroma	PDAC	8.606	3.26394		KC252	Stroma	PDAC	8.387	3.23066
	KC253	Epithelium	PDAC	6.32	2.87184		KC253	Epithelium	PDAC	0	0		KC253	Epithelium	PDAC	13.64	3.87184
	KC254	Epithelium	PDAC	0.194	0.255803		KC254	Epithelium	PDAC	0.444	0.530071		KC254	Epithelium	PDAC	41.387	5.40555
	KC255	Stroma	PDAC	37.416	5.26364		KC255	Stroma	PDAC	41.799	5.41951		KC255	Stroma	PDAC	4.177	2.37212
	KC256	Epithelium	PDAC	0.127	0.172488		KC256	Epithelium	PDAC	0.146	0.196607		KC256	Epithelium	PDAC	28.208	4.86829
	KC257	Stroma	PDAC	5.969	2.80095		KC257	Stroma	PDAC	10.916	3.57483		KC257	Stroma	PDAC	12.535	3.75862
	KC258	Epithelium	PDAC	0	0		KC258	Epithelium	PDAC	0	0		KC258	Epithelium	PDAC	124.918	6.97634
	KC259	Stroma	PDAC	10.271	3.49454		KC259	Stroma	PDAC	3.883	2.28777		KC259	Stroma	PDAC	0	0
	KC260	Epithelium	PDAC	0	0		KC260	Epithelium	PDAC	0	0		KC260	Epithelium	PDAC	26.379	4.775
	KC261	Stroma	PDAC	7.897	3.15332		KC261	Stroma	PDAC	13.585	3.86641		KC261	Stroma	PDAC	9.204	3.35106
	KC266	Epithelium	PanIN	0	0		KC266	Epithelium	PanIN	0	0		KC266	Epithelium	PanIN	9.394	3.37768
	KC267	Stroma	PanIN	2.914	1.96864		KC267	Stroma	PanIN	24.151	4.65254		KC267	Stroma	PanIN	18.867	4.3123
	KC268	Stroma	PanIN	22.776	4.57143		KC268	Stroma	PanIN	27.483	4.83203		KC268	Stroma	PanIN	1.834	1.50284
	KC269	Epithelium	PanIN	1.167	1.1157		KC269	Epithelium	PanIN	0.334	0.415759		KC269	Epithelium	PanIN	12.59	3.76447
	KC270	Epithelium	PanIN	0	0		KC270	Epithelium	PanIN	0.47	0.555816		KC270	Epithelium	PanIN	17.992	4.24732
	KC271	Stroma	PanIN	7.009	3.00162		KC271	Stroma	PanIN	4.823	2.54176		KC271	Stroma	PanIN	3.025	2.00899
	KC272	Epithelium	PanIN	0	0		KC272	Epithelium	PanIN	0.367	0.451013		KC272	Epithelium	PanIN	18.64	4.29572
	KC273	Stroma	PanIN	7.817	3.14029		KC273	Stroma	PanIN	12.167	3.71885		KC273	Stroma	PanIN	3.314	2.10903
	KC274	Stroma	PanIN	32.705	5.07489		KC274	Stroma	PanIN	44.819	5.51787		KC274	Stroma	PanIN	4.439	2.44334
	KC275	Epithelium	PanIN	0.287	0.364012		KC275	Epithelium	PanIN	0	0		KC275	Epithelium	PanIN	32.239	5.05481
	KC276	Epithelium	PanIN	0.25	0.321928		KC276	Epithelium	PanIN	0	0		KC276	Epithelium	PanIN	3.784	2.25822
	KC277	Stroma	PanIN	8.268	3.21226		KC277	Stroma	PanIN	25.636	4.73531		KC277	Stroma	PanIN	8.261	3.21117
	KC278	Stroma	PanIN	13.818	3.88928		KC278	Stroma	PanIN	24.01	4.64443		KC278	Stroma	PanIN	1.807	1.48903
	KC279	Epithelium	PanIN	0.736	0.795767		KC279	Epithelium	PanIN	0.844	0.882839		KC279	Epithelium	PanIN	18.269	4.26821
	KC280	Epithelium	PanIN	1.306	1.20539		KC280	Epithelium	PanIN	0.25	0.321928		KC280	Epithelium	PanIN	35.716	5.19834
	KC281	Stroma	PanIN	2.984	1.99422		KC281	Stroma	PanIN	38.925	5.31922		KC281	Stroma	PanIN	0.537	0.620117
	KC282	Epithelium	PanIN	0	0		KC282	Epithelium	PanIN	0	0		KC282	Epithelium	PanIN	12.652	3.77104
	KC283	Stroma	PanIN	19.523	4.35917		KC283	Stroma	PanIN	14.058	3.91246		KC283	Stroma	PanIN	4.899	2.56047
	KC284	Epithelium	PanIN	10.574	3.53282		KC284	Epithelium	PanIN	0.303	0.381837		KC284	Epithelium	PanIN	48.495	5.62921
	KC285	Stroma	PanIN	13.687	3.87647		KC285	Stroma	PanIN	30.811	4.99145		KC285	Stroma	PanIN	7.658	3.11403
	KC286	Epithelium	PanIN	0	0		KC286	Epithelium	PanIN	0.236	0.305679		KC286	Epithelium	PanIN	0	0
	KC287	Stroma	PanIN	14.522	3.95624		KC287	Stroma	PanIN	32.841	5.0807		KC287	Stroma	PanIN	0.293	0.370722
	KC288	Epithelium	PanIN	0	0		KC288	Epithelium	PanIN	0	0		KC288	Epithelium	PanIN	2.359	1.74803
	KC289	Stroma	PanIN	18.623	4.29447		KC289	Stroma	PanIN	19.013	4.32287		KC289	Stroma	PanIN	9.803	3.43336
	KC290	Epithelium	PanIN	4.4	2.43296		KC290	Epithelium	PanIN	0.18	0.238787		KC290	Epithelium	PanIN	5.766	2.7583
	KC291	Stroma	PanIN	13.734	3.88108		KC291	Stroma	PanIN	34.683	5.15717		KC291	Stroma	PanIN	5.361	2.66925
	KC292	Epithelium	PanIN	0	0		KC292	Epithelium	PanIN	0.483	0.568519		KC292	Epithelium	PanIN	15.006	4.00054
	KC293	Stroma	PanIN	15.085	4.00764		KC293	Stroma	PanIN	7.85	3.14568		KC293	Stroma	PanIN	12.311	3.73455
	KC294	Epithelium	PDAC	0.491	0.57628		KC294	Epithelium	PDAC	0.282	0.358396		KC294	Epithelium	PDAC	34.982	5.1692
	KC295	Stroma	PDAC	1.652	1.40708		KC295	Stroma	PDAC	4.026	2.32941		KC295	Stroma	PDAC	4.012	2.32539
	KC296	Epithelium	PDAC	0.172	0.228973		KC296	Epithelium	PDAC	0	0		KC296	Epithelium	PDAC	23.751	4.62941
	KC297	Epithelium	PDAC	0	0		KC297	Epithelium	PDAC	0	0		KC297	Epithelium	PDAC	39.454	5.33821
	KC298	Epithelium	PDAC	1.024	1.01721		KC298	Epithelium	PDAC	1.174	1.12035		KC298	Epithelium	PDAC	36.096	5.21319
	KC299	Epithelium	PDAC	1.516	1.33113		KC299	Epithelium	PDAC	0.217	0.283329		KC299	Epithelium	PDAC	28.628	4.88889
	KC300	Epithelium	PDAC	0.616	0.692427		KC300	Epithelium	PDAC	0	0		KC300	Epithelium	PDAC	23.917	4.63906
	KC301	Epithelium	PDAC	0	0		KC301	Epithelium	PDAC	0	0		KC301	Epithelium	PDAC	5.123	2.61424
	KC302	Epithelium	PDAC	3.366	2.12631		KC302	Epithelium	PDAC	0	0		KC302	Epithelium	PDAC	40.563	5.37723
	KC303	Epithelium	PDAC	2.703	1.88869		KC303	Epithelium	PDAC	0.729	0.789938		KC303	Epithelium	PDAC	4.803	2.5368
	KC304	Epithelium	PDAC	0	0		KC304	Epithelium	PDAC	0	0		KC304	Epithelium	PDAC	26.455	4.779
	KC305	Epithelium	PDAC	2.03	1.59932		KC305	Epithelium	PDAC	0.233	0.302173		KC305	Epithelium	PDAC	18.84	4.31034
	KC306	Epithelium	PDAC	0	0		KC306	Epithelium	PDAC	0	0		KC306	Epithelium	PDAC	55.144	5.81106
	KC307	Epithelium	PDAC	0	0		KC307	Epithelium	PDAC	0.885	0.914565		KC307	Epithelium	PDAC	28.305	4.87307
	KC308	Epithelium	PDAC	1.523	1.33514		KC308	Epithelium	PDAC	0.582	0.66175		KC308	Epithelium	PDAC	36.974	5.24694
	KC309	Epithelium	PDAC	0	0		KC309	Epithelium	PDAC	1.458	1.29748		KC309	Epithelium	PDAC	5.095	2.60763
	KC310	Epithelium	PDAC	0.591	0.669934		KC310	Epithelium	PDAC	2.035	1.6017		KC310	Epithelium	PDAC	5.105	2.60999
	KC311	Epithelium	PDAC	0.111	0.151859		KC311	Epithelium	PDAC	0.383	0.467801		KC311	Epithelium	PDAC	17.321	4.19543
	KC312	Epithelium	PDAC	3.515	2.17473		KC312	Epithelium	PDAC	3.268	2.09356		KC312	Epithelium	PDAC	24.808	4.68975
	KC313	Epithelium	PDAC	0	0		KC313	Epithelium	PDAC	4.948	2.5724		KC313	Epithelium	PDAC	26.188	4.7649
	KC314	Epithelium	PDAC	0.342	0.424385		KC314	Epithelium	PDAC	0.261	0.334568		KC314	Epithelium	PDAC	32.227	5.05428
	KC315	Epithelium	PDAC	0.52	0.604071		KC315	Epithelium	PDAC	0	0		KC315	Epithelium	PDAC	29.915	4.95024
	KC316	Epithelium	PDAC	1.284	1.19156		KC316	Epithelium	PDAC	0	0		KC316	Epithelium	PDAC	24.936	4.69688
	KC317	Epithelium	PDAC	4.263	2.39589		KC317	Epithelium	PDAC	14.999	3.99991		KC317	Epithelium	PDAC	86.981	6.45912
	KC318	Epithelium	PDAC	1.63	1.39506		KC318	Epithelium	PDAC	1.35	1.23266		KC318	Epithelium	PDAC	4.887	2.55753
	KC319	Epithelium	PDAC	1.248	1.16864		KC319	Epithelium	PDAC	0	0		KC319	Epithelium	PDAC	78.138	6.3063
	KC320	Epithelium	PDAC	0	0		KC320	Epithelium	PDAC	0.348	0.43082		KC320	Epithelium	PDAC	13.09	3.8166
	KC321	Epithelium	PDAC	0	0		KC321	Epithelium	PDAC	0	0		KC321	Epithelium	PDAC	37.517	5.26742
	KC322	Epithelium	PDAC	0.109	0.149259		KC322	Epithelium	PDAC	4.395	2.43162		KC322	Epithelium	PDAC	52.223	5.73398
	KC323	Epithelium	PDAC	0	0		KC323	Epithelium	PDAC	5.068	2.60122		KC323	Epithelium	PDAC	12.716	3.77779
	KC324	Epithelium	PDAC	0	0		KC324	Epithelium	PDAC	0.421	0.506907		KC324	Epithelium	PDAC	21.133	4.46813
	KC325	Epithelium	PDAC	0.326	0.407081		KC325	Epithelium	PDAC	3.738	2.24428		KC325	Epithelium	PDAC	38.692	5.31078
	KC326	Epithelium	PDAC	7.757	3.13044		KC326	Epithelium	PDAC	1.483	1.31208		KC326	Epithelium	PDAC	24.183	4.65438
	KC327	Epithelium	PDAC	0.23	0.298658		KC327	Epithelium	PDAC	2.106	1.63506		KC327	Epithelium	PDAC	29.476	4.9296
	KC328	Epithelium	PDAC	0.382	0.466758		KC328	Epithelium	PDAC	0	0		KC328	Epithelium	PDAC	29.232	4.918
	KC329	Epithelium	PDAC	3.885	2.28836		KC329	Epithelium	PDAC	0	0		KC329	Epithelium	PDAC	58.698	5.89961
	KC330	Epithelium	PDAC	0.212	0.27739		KC330	Epithelium	PDAC	0	0		KC330	Epithelium	PDAC	56.377	5.8424
	KC331	Epithelium	PDAC	7.877	3.15007		KC331	Epithelium	PDAC	4.202	2.37907		KC331	Epithelium	PDAC	43.096	5.46258
	KC332	Epithelium	PDAC	7.286	3.05068		KC332	Epithelium	PDAC	0.239	0.309176		KC332	Epithelium	PDAC	35.491	5.18947
	KC333	Epithelium	PDAC	0	0		KC333	Epithelium	PDAC	4.458	2.44837		KC333	Epithelium	PDAC	47.989	5.61439
	KC335	Epithelium	PDAC	0.235	0.304511		KC335	Epithelium	PDAC	2.425	1.7761		KC335	Epithelium	PDAC	22.568	4.55876
	KC336	Epithelium	PDAC	6.086	2.82497		KC336	Epithelium	PDAC	33.418	5.10509		KC336	Epithelium	PDAC	36.222	5.21808
	KC337	Epithelium	PDAC	0	0		KC337	Epithelium	PDAC	0	0		KC337	Epithelium	PDAC	16.369	4.11844
	KC338	Epithelium	PDAC	4.027	2.3297		KC338	Epithelium	PDAC	2.751	1.90728		KC338	Epithelium	PDAC	22.376	4.54696
	KC339	Epithelium	PDAC	3.232	2.08134		KC339	Epithelium	PDAC	0	0		KC339	Epithelium	PDAC	20.558	4.43015
	KC341	Epithelium	PDAC	3.369	2.1273		KC341	Epithelium	PDAC	3.864	2.28214		KC341	Epithelium	PDAC	45.813	5.54884
	KC342	Epithelium	PDAC	0.181	0.240009		KC342	Epithelium	PDAC	0	0		KC342	Epithelium	PDAC	7.046	3.00827
	KC343	Stroma	PDAC	6.657	2.93678		KC343	Stroma	PDAC	5.809	2.76744		KC343	Stroma	PDAC	7.496	3.08678
	KC344	Epithelium	PDAC	4.104	2.35163		KC344	Epithelium	PDAC	1.647	1.40436		KC344	Epithelium	PDAC	40.739	5.38332
	KC345	Epithelium	PDAC	2.54	1.82375		KC345	Epithelium	PDAC	4.099	2.35021		KC345	Epithelium	PDAC	20.709	4.44022
	KC346	Stroma	PDAC	9.535	3.39712		KC346	Stroma	PDAC	27.22	4.81865		KC346	Stroma	PDAC	4.597	2.48465
	KC347	Epithelium	PDAC	3.059	2.02112		KC347	Epithelium	PDAC	0	0		KC347	Epithelium	PDAC	18.153	4.2595
	KC348	Stroma	PDAC	10.301	3.49838		KC348	Stroma	PDAC	9.816	3.4351		KC348	Stroma	PDAC	15.656	4.05797
	KC349	Epithelium	PDAC	3.745	2.24641		KC349	Epithelium	PDAC	0	0		KC349	Epithelium	PDAC	15.692	4.06108
	KC350	Epithelium	PDAC	1.072	1.05102		KC350	Epithelium	PDAC	1.229	1.1564		KC350	Epithelium	PDAC	10.574	3.53282
	KC351	Stroma	PDAC	12.861	3.79296		KC351	Stroma	PDAC	10.57	3.53232		KC351	Stroma	PDAC	2.776	1.91686
	KC352	Epithelium	PDAC	0	0		KC352	Epithelium	PDAC	0	0		KC352	Epithelium	PDAC	22.17	4.53419
	KC353	Epithelium	PDAC	2.01	1.58976		KC353	Epithelium	PDAC	0	0		KC353	Epithelium	PDAC	16.992	4.16928
	KC354	Stroma	PDAC	4.953	2.57362		KC354	Stroma	PDAC	2.414	1.77146		KC354	Stroma	PDAC	3.207	2.07279
	KC355	Epithelium	PDAC	0	0		KC355	Epithelium	PDAC	0	0		KC355	Epithelium	PDAC	14	3.90689
	KC356	Epithelium	PDAC	2.363	1.74975		KC356	Epithelium	PDAC	0	0		KC356	Epithelium	PDAC	31.956	5.04247
	KC357	Stroma	PDAC	3.846	2.27679		KC357	Stroma	PDAC	6.86	2.97453		KC357	Stroma	PDAC	1.537	1.34312
	KC358	Epithelium	PDAC	5.897	2.78597		KC358	Epithelium	PDAC	2.188	1.67265		KC358	Epithelium	PDAC	12.353	3.73909
	KC359	Stroma	PDAC	25.889	4.74894		KC359	Stroma	PDAC	24.974	4.699		KC359	Stroma	PDAC	18.077	4.25376
	KC361	Epithelium	PDAC	4.239	2.38929		KC361	Epithelium	PDAC	6.319	2.87165		KC361	Epithelium	PDAC	24.7	4.6837
	KC362	Stroma	PDAC	18.183	4.26176		KC362	Stroma	PDAC	14.894	3.99041		KC362	Stroma	PDAC	2.336	1.73812
	KC365	Epithelium	PDAC	0.436	0.522056		KC365	Epithelium	PDAC	0.667	0.737254		KC365	Epithelium	PDAC	41.711	5.41654
	KC366	Epithelium	PDAC	0	0		KC366	Epithelium	PDAC	0.328	0.409255		KC366	Epithelium	PDAC	9.266	3.3598
	KC375	Stroma	PDAC	12.154	3.71743		KC375	Stroma	PDAC	12.12	3.7137		KC375	Stroma	PDAC	6.843	2.97141
	KC376	Stroma	PDAC	17.303	4.19401		KC376	Stroma	PDAC	20.663	4.43716		KC376	Stroma	PDAC	3.395	2.13586
	KC377	Stroma	PDAC	2.314	1.72857		KC377	Stroma	PDAC	13.582	3.86612		KC377	Stroma	PDAC	4.113	2.35417
	KC378	Stroma	PDAC	1.952	1.56169		KC378	Stroma	PDAC	2.026	1.59741		KC378	Stroma	PDAC	0.401	0.486457
	KC379	Stroma	PDAC	32.14	5.0505		KC379	Stroma	PDAC	16.07	4.09339		KC379	Stroma	PDAC	4.56	2.47508
	KC380	Stroma	PDAC	4.578	2.47975		KC380	Stroma	PDAC	0.795	0.843984		KC380	Stroma	PDAC	1.497	1.3202
	KC381	Stroma	PDAC	0.943	0.958286		KC381	Stroma	PDAC	2.434	1.77989		KC381	Stroma	PDAC	1.781	1.4756
	KC382	Stroma	PDAC	10.996	3.58448		KC382	Stroma	PDAC	15.871	4.07647		KC382	Stroma	PDAC	4.91	2.56316
	KC383	Stroma	PDAC	20.084	4.39808		KC383	Stroma	PDAC	17.071	4.1756		KC383	Stroma	PDAC	7.394	3.06936
	KC384	Stroma	PDAC	21.633	4.50036		KC384	Stroma	PDAC	38.579	5.30666		KC384	Stroma	PDAC	3.574	2.19346
	KC385	Stroma	PDAC	23.986	4.64305		KC385	Stroma	PDAC	8.042	3.17664		KC385	Stroma	PDAC	5.703	2.74481
	KC386	Stroma	PDAC	18.065	4.25285		KC386	Stroma	PDAC	7.062	3.01114		KC386	Stroma	PDAC	16.54	4.13258
	KC387	Stroma	PDAC	24.175	4.65392		KC387	Stroma	PDAC	14.422	3.94692		KC387	Stroma	PDAC	0	0
	KC388	Stroma	PDAC	12.543	3.75948		KC388	Stroma	PDAC	61.397	5.9634		KC388	Stroma	PDAC	1.504	1.32423
	KC389	Stroma	PDAC	19.765	4.37608		KC389	Stroma	PDAC	16.666	4.1429		KC389	Stroma	PDAC	8.782	3.29013
	KC390	Stroma	PDAC	18.317	4.2718		KC390	Stroma	PDAC	23.652	4.62363		KC390	Stroma	PDAC	11.828	3.68122
	KC391	Stroma	PDAC	9.595	3.40531		KC391	Stroma	PDAC	9.047	3.32869		KC391	Stroma	PDAC	2.301	1.7229
	KC392	Stroma	PDAC	0.745	0.803227		KC392	Stroma	PDAC	0.427	0.512985		KC392	Stroma	PDAC	1.607	1.38239
	KC393	Stroma	PDAC	12.424	3.74674		KC393	Stroma	PDAC	12.518	3.75681		KC393	Stroma	PDAC	4.405	2.43429
	KC394	Stroma	PDAC	2.889	1.9594		KC394	Stroma	PDAC	17.945	4.24375		KC394	Stroma	PDAC	6.495	2.90593
	KC396	Stroma	PDAC	14.624	3.96569		KC396	Stroma	PDAC	11.227	3.612		KC396	Stroma	PDAC	6.26	2.85997
	KC397	Stroma	PDAC	5.06	2.59932		KC397	Stroma	PDAC	13.927	3.89985		KC397	Stroma	PDAC	0.485	0.570463
	KC398	Stroma	PDAC	20.309	4.41339		KC398	Stroma	PDAC	1.534	1.34142		KC398	Stroma	PDAC	10.236	3.49006
	KC400	Stroma	PDAC	3.184	2.06488		KC400	Stroma	PDAC	2.368	1.75189		KC400	Stroma	PDAC	4.272	2.39835
	KC401	Epithelium	IPMN	0.578	0.658097		KC401	Epithelium	IPMN	1.516	1.33113		KC401	Epithelium	IPMN	16.764	4.15088
	KC402	Stroma	IPMN	4.994	2.58352		KC402	Stroma	IPMN	5.033	2.59288		KC402	Stroma	IPMN	14.699	3.9726
	KC403	Epithelium	IPMN	1.957	1.56413		KC403	Epithelium	IPMN	0	0		KC403	Epithelium	IPMN	15.71	4.06264
	KC404	Stroma	IPMN	21.862	4.51488		KC404	Stroma	IPMN	5.922	2.79119		KC404	Stroma	IPMN	3.184	2.06488
	KC405	Epithelium	IPMN	2.39	1.76129		KC405	Epithelium	IPMN	0.685	0.752749		KC405	Epithelium	IPMN	25.79	4.74362
	KC406	Stroma	IPMN	27.198	4.81752		KC406	Stroma	IPMN	7.995	3.16912		KC406	Stroma	IPMN	8.916	3.30976
	KC407	Epithelium	IPMN	0.332	0.413594		KC407	Epithelium	IPMN	0.127	0.172488		KC407	Epithelium	IPMN	6.925	2.98641
	KC408	Stroma	IPMN	25.944	4.75189		KC408	Stroma	IPMN	11.353	3.62679		KC408	Stroma	IPMN	1.719	1.44308
	KC409	Epithelium	IPMN	4.137	2.36093		KC409	Epithelium	IPMN	0.999	0.999278		KC409	Epithelium	IPMN	6.815	2.96625
	KC410	Stroma	IPMN	15.982	4.08593		KC410	Stroma	IPMN	35.542	5.19148		KC410	Stroma	IPMN	1.165	1.11437
	KC411	Epithelium	IPMN	1.199	1.13685		KC411	Epithelium	IPMN	0.138	0.186501		KC411	Epithelium	IPMN	17.861	4.23733
	KC412	Stroma	IPMN	12.613	3.76691		KC412	Stroma	IPMN	8.702	3.27828		KC412	Stroma	IPMN	3.984	2.3173
	KC413	Epithelium	IPMN	1.409	1.26843		KC413	Epithelium	IPMN	0	0		KC413	Epithelium	IPMN	13.078	3.81537
	KC414	Stroma	IPMN	8.224	3.20539		KC414	Stroma	IPMN	5.814	2.7685		KC414	Stroma	IPMN	7.294	3.05207
	KC415	Epithelium	IPMN	0.678	0.746743		KC415	Epithelium	IPMN	0.111	0.151859		KC415	Epithelium	IPMN	0.627	0.702214
	KC416	Stroma	IPMN	3.394	2.13553		KC416	Stroma	IPMN	4.324	2.41251		KC416	Stroma	IPMN	3.526	2.17824
	KC417	Epithelium	IPMN	3.035	2.01257		KC417	Epithelium	IPMN	1.108	1.07587		KC417	Epithelium	IPMN	16.08	4.09424
	KC418	Epithelium	IPMN	0	0		KC418	Epithelium	IPMN	0	0		KC418	Epithelium	IPMN	26.996	4.80715
	KC419	Epithelium	IPMN	0.64	0.713696		KC419	Epithelium	IPMN	0	0		KC419	Epithelium	IPMN	7.249	3.04422
	KC420	Epithelium	IPMN	0	0		KC420	Epithelium	IPMN	0	0		KC420	Epithelium	IPMN	8.624	3.26664
	KC421	Epithelium	IPMN	0.787	0.83754		KC421	Epithelium	IPMN	2.887	1.95866		KC421	Epithelium	IPMN	5.093	2.60715
	KC422	Epithelium	IPMN	0.152	0.204141		KC422	Epithelium	IPMN	0	0		KC422	Epithelium	IPMN	35.666	5.19637
	KC423	Stroma	IPMN	5.741	2.75296		KC423	Stroma	IPMN	9.052	3.32941		KC423	Stroma	IPMN	11.615	3.65707
	KC424	Epithelium	IPMN	0	0		KC424	Epithelium	IPMN	0	0		KC424	Epithelium	IPMN	17.159	4.18261
	KC425	Stroma	IPMN	2.259	1.70443		KC425	Stroma	IPMN	5.614	2.72552		KC425	Stroma	IPMN	1.951	1.5612
	KC426	Epithelium	IPMN	0.556	0.637842		KC426	Epithelium	IPMN	0.128	0.173767		KC426	Epithelium	IPMN	15.359	4.03201
	KC427	Stroma	IPMN	15.958	4.08389		KC427	Stroma	IPMN	18.739	4.30298		KC427	Stroma	IPMN	5.156	2.62199
	KC428	Epithelium	IPMN	1.834	1.50284		KC428	Epithelium	IPMN	0.623	0.698663		KC428	Epithelium	IPMN	29.76	4.94298
	KC429	Stroma	IPMN	12.384	3.74244		KC429	Stroma	IPMN	10.403	3.51134		KC429	Stroma	IPMN	6.469	2.90092
	KC430	Epithelium	IPMN	1.013	1.00935		KC430	Epithelium	IPMN	0.387	0.471968		KC430	Epithelium	IPMN	14.582	3.96181
	KC431	Epithelium	IPMN	0.154	0.206643		KC431	Epithelium	IPMN	0.354	0.437228		KC431	Epithelium	IPMN	12.329	3.7365

## Sheet: Multiplex - Extended
Multiplex data: absolute cell counts
	R848 Tumor 1							R848 Tumor 2							R848 Tumor 3							R848 Tumor 4							Vehicle Tumor 1							Vehicle Tumor 2							Vehicle Tumor 3
Population	ROI1	ROI2	ROI3	ROI4	ROI5	Total	Average of ROIs	ROI6	ROI7	ROI8	ROI9	ROI10	Total	Average of ROIs	ROI1	ROI2	ROI3	ROI4	ROI5	Total	Average of ROIs	ROI6	ROI7	ROI8	ROI9	ROI10	Total	Average of ROIs	ROI1	ROI2	ROI3	ROI4	ROI5	Total	Average of ROIs	ROI6	ROI7	ROI8	ROI9	ROI10	Total	Average of ROIs	ROI1	ROI2	ROI3	ROI4	ROI5	Total	Average of ROIs
None	55159	52095	52441	45828	48486	254009	50801.8	44495	49630	52689	52779	54530	254123	50824.6	35952	45692	49990	49727	40942	222303	44460.6	28236	37736	37875	40418	21695	165960	33192	55302	50790	52587	50008	51061	259748	51949.6	48496	50588	52367	31787	46412	229650	45930	47042	50944	42150	61573	44880	246589	49317.8
CD45- PANCK- (Fibroblasts and other)	29138	25433	28040	24520	21933	129064	25812.8	19473	15829	17501	15524	16556	84883	16976.6	28636	31435	32759	29979	34680	157489	31497.8	21933	21998	20587	23084	15676	103278	20655.6	20457	16585	21562	18344	31002	107950	21590	33090	22575	30696	16428	28762	131551	26310.2	26059	25032	14926	43066	22390	131473	26294.6
CD45- PANCK+ (Neoplastic Cells)	16802	17852	14107	15988	16334	81083	16216.6	8984	24228	25869	25839	21633	106553	21310.6	3381	8450	10949	13072	3949	39801	7960.2	3345	9356	11280	10724	2307	37012	7402.4	30960	30356	25312	28273	17376	132277	26455.4	12226	22609	17602	13194	12316	77947	15589.4	16213	22020	15760	13272	15408	82673	16534.6
CD45+ (Immune Cells)	8059	7754	8089	3742	6203	33847	6769.4	14333	8453	6920	9894	14871	54471	10894.2	2671	4386	3696	4417	862	16032	3206.4	1920	5143	5018	5894	3759	21734	4346.8	3267	3292	5865	3199	2902	18525	3705	2807	5062	3986	1805	5299	18959	3791.8	3952	3856	10403	3709	6004	27924	5584.8
CD45+ CD3+ CD4- CD8+ (CD3+ CD8+ T Cells)	355	283	205	30	607	1480	296	406	420	357	465	139	1787	357.4	385	543	719	624	119	2390	478	268	425	478	202	81	1454	290.8	164	73	91	95	102	525	105	71	115	245	1	61	493	98.6	148	67	184	81	207	687	137.4
CD3+ CD8+ T Cells: Ki67+ GRZB-	197	92	84	1	93	467	93.4	196	100	147	183	36	662	132.4	137	98	188	83	32	538	107.6	88	254	244	52	11	649	129.8	90	32	28	41	51	242	48.4	38	70	80	0	25	213	42.6	32	19	14	44	30	139	27.8
CD3+ CD8+ T Cells: Ki67+ GRZB+	50	73	50	20	389	582	116.4	127	220	138	178	25	688	137.6	60	213	280	379	24	956	191.2	165	146	214	103	52	680	136	24	14	20	30	8	96	19.2	7	16	107	1	26	157	31.4	74	21	117	17	148	377	75.4
CD3+ CD8+ T Cells: Ki67- GRZB-	99	84	65	6	57	311	62.2	70	86	71	83	60	370	74	164	132	178	95	47	616	123.2	16	40	32	22	11	121	24.2	48	23	35	19	39	164	32.8	26	28	50	0	9	113	22.6	26	27	23	20	24	120	24
CD3+ CD8+ T Cells: Ki67- GRZB+	29	46	17	3	105	200	40	39	40	18	37	24	158	31.6	42	122	116	99	20	399	79.8	14	14	13	33	7	81	16.2	10	4	10	7	5	36	7.2	2	1	16	0	3	22	4.4	21	2	36	4	15	78	15.6
CD45+ CD3+ CD4- CD8- (Double Neg T Cell)	253	500	245	87	345	1430	286	997	337	191	283	108	1916	383.2	248	291	524	428	90	1581	316.2	375	437	962	257	268	2299	459.8	261	245	1804	121	43	2474	494.8	48	219	250	334	70	921	184.2	144	298	1792	519	817	3570	714
CD45+ CD3+ CD4+ (CD4+ T Cells)	285	329	137	12	234	997	199.4	1270	187	114	220	84	1875	375	232	140	113	123	37	645	129	183	323	239	271	391	1407	281.4	41	26	144	19	29	259	51.8	20	55	79	9	151	314	62.8	128	177	307	178	425	1215	243
CD4+ T Cells: FOXP3+ (T-regs)	37	103	19	0	32	191	38.2	291	28	21	73	2	415	83	18	12	12	13	6	61	12.2	20	65	49	36	266	436	87.2	10	10	59	5	10	94	18.8	2	8	25	2	73	110	22	29	44	199	49	203	524	104.8
CD4 T Cells: FOXP3- RORGT+ (Th17)	26	49	13	4	29	121	24.2	9	24	2	10	4	49	9.8	3	5	4	3	0	15	3	16	3	29	9	2	59	11.8	3	0	17	1	1	22	4.4	1	8	7	1	4	21	4.2	10	8	62	11	94	185	37
CD4+ T Cells: FOXP3- RORGT- GATA3+ (TH2)	64	65	8	6	76	219	43.8	196	48	20	73	15	352	70.4	63	49	27	36	4	179	35.8	70	117	51	73	14	325	65	7	11	18	5	3	44	8.8	6	18	23	4	33	84	16.8	26	23	6	44	43	142	28.4
CD4+ T Cells: FOXP3- RORGT- GATA3- (TH0 or TH1)	137	101	98	0	84	420	84	697	78	58	49	55	937	187.4	110	64	50	66	23	313	62.6	42	135	90	114	71	452	90.4	18	6	42	7	14	87	17.4	9	17	13	2	40	81	16.2	46	78	38	65	71	298	59.6
CD45+ CD3- CD4- CD8- B220+ (B Cells)	456	87	234	45	67	889	177.8	3107	73	64	190	26	3460	692	14	36	47	75	6	178	35.6	9	410	195	64	24	702	140.4	223	46	202	76	17	564	112.8	65	182	49	11	148	455	91	106	116	248	120	374	964	192.8
CD45+ CD3- CD4- CD8- B220- CD11B+ (Myeloid Cells)	4040	4561	5682	2009	3003	19295	3859	6187	5687	4096	5639	11387	32996	6599.2	1261	2653	1690	2318	452	8374	1674.8	841	2826	2715	4406	2632	13420	2684	2351	2616	3474	2720	2397	13558	2711.6	2127	4184	1518	1251	3854	12934	2586.8	2641	2702	7502	2284	3598	18727	3745.4
CD45+ CD3- CD4- CD8- B220- CD11B+ Ly6G+ (Granulocytes)	1622	1081	3812	568	939	8022	1604.4	614	3838	2258	2092	8795	17597	3519.4	103	1746	764	1666	230	4509	901.8	191	574	589	227	599	2180	436	1378	1291	2406	2367	2113	9555	1911	1173	1114	320	569	555	3731	746.2	674	105	3083	152	1065	5079	1015.8
Myeloid Cells: F480- CSF1R+ CD206+ CD11C-	0	1	0	0	14	15	3	7	10	0	2	2	21	4.2	9	2	0	0	0	11	2.2	9	0	0	0	1	10	2	1	1	6	1	0	9	1.8	3	10	18	0	2	33	6.6	6	1	1	0	0	8	1.6
Myeloid Cells: F480- CSF1R+ CD206+ CD11C+	0	0	0	0	6	6	1.2	0	0	0	1	0	1	0.2	1	0	0	0	0	1	0.2	0	0	0	0	0	0	0	0	0	0	5	0	5	1	0	2	2	0	0	4	0.8	9	1	1	2	0	13	2.6
Myeloid Cells: F480- CSF1R+ CD206- CD11C-	2	1	56	4	8	71	14.2	76	29	15	21	1	142	28.4	24	0	3	3	0	30	6	21	2	0	3	1	27	5.4	17	3	6	2	0	28	5.6	7	96	14	0	1	118	23.6	14	5	0	9	0	28	5.6
Myeloid Cells: F480- CSF1R+ CD206- CD11C+	1	0	1	1	0	3	0.6	11	4	4	6	0	25	5	0	0	1	0	0	1	0.2	2	2	0	0	0	4	0.8	13	3	0	0	0	16	3.2	1	15	2	0	0	18	3.6	1	1	0	2	0	4	0.8
Myeloid Cells: F480+ CSF1R+ CD206+ CD11C-	12	54	11	34	220	331	66.2	134	16	5	177	89	421	84.2	100	93	0	10	3	206	41.2	14	26	0	5	7	52	10.4	1	0	80	41	0	122	24.4	0	231	141	2	92	466	93.2	63	61	39	22	3	188	37.6
Myeloid Cells: F480+ CSF1R+ CD206+ CD11C+	0	2	0	2	14	18	3.6	5	1	0	2	4	12	2.4	3	12	0	0	0	15	3	0	1	1	0	3	5	1	0	0	2	0	0	2	0.4	0	2	11	0	4	17	3.4	11	6	20	1	1	39	7.8
Myeloid Cells: F480+ CSF1R+ CD206- CD11C-	140	142	186	179	417	1064	212.8	1615	99	242	759	182	2897	579.4	211	77	227	151	10	676	135.2	34	265	0	160	11	470	94	34	2	77	12	0	125	25	1	617	54	2	44	718	143.6	53	141	4	69	1	268	53.6
Myeloid Cells: F480+ CSF1R+ CD206- CD11C+	6	3	2	7	11	29	5.8	48	3	12	23	0	86	17.2	1	4	7	5	0	17	3.4	1	24	0	5	9	39	7.8	21	1	0	2	0	24	4.8	0	10	2	0	0	12	2.4	5	20	7	3	0	35	7
Myeloid Cells: F480- CSF1R- CD206+ CD11C-	85	43	29	94	153	404	80.8	5	39	3	38	242	327	65.4	15	52	0	3	7	77	15.4	17	7	36	2	14	76	15.2	9	24	83	25	0	141	28.2	98	41	173	144	160	616	123.2	45	7	321	15	414	802	160.4
Myeloid Cells: F480- CSF1R- CD206+ CD11C+	4	20	4	10	7	45	9	0	2	0	4	15	21	4.2	2	10	0	0	0	12	2.4	1	4	8	0	5	18	3.6	0	0	5	4	0	9	1.8	1	2	24	10	16	53	10.6	19	2	70	1	58	150	30
Myeloid Cells: F480- CSF1R- CD206- CD11C-	1405	1390	1135	466	472	4868	973.6	539	1422	1071	1387	1748	6167	1233.4	295	401	304	242	84	1326	265.2	219	512	598	174	464	1967	393.4	624	1094	318	213	256	2505	501	766	907	453	453	959	3538	707.6	658	333	2400	506	534	4431	886.2
Myeloid Cells: F480- CSF1R- CD206- CD11C+	26	43	26	25	15	135	27	63	18	52	36	26	195	39	2	14	6	2	0	24	4.8	12	67	37	17	33	166	33.2	52	37	17	18	14	138	27.6	13	31	20	20	49	133	26.6	54	16	191	28	42	331	66.2
Myeloid Cells: F480+ CSF1R- CD206+ CD11C-	22	89	11	60	119	301	60.2	64	7	0	43	39	153	30.6	34	48	0	1	15	98	19.6	24	9	72	39	47	191	38.2	6	4	136	9	3	158	31.6	20	74	115	16	607	832	166.4	111	70	217	47	561	1006	201.2
Myeloid Cells: F480+ CSF1R- CD206+ CD11C+	3	40	2	8	9	62	12.4	5	1	0	2	22	30	6	2	6	0	0	0	8	1.6	1	0	22	1	7	31	6.2	1	0	4	2	1	8	1.6	0	1	11	1	30	43	8.6	13	9	133	5	114	274	54.8
Myeloid Cells: F480+ CSF1R- CD206- CD11c-	811	1728	487	593	723	4342	868.4	3318	280	491	1202	336	5627	1125.4	517	234	423	263	108	1545	309	323	1369	1393	3743	1408	8236	1647.2	230	206	394	35	20	885	177	82	1291	216	60	1458	3107	621.4	962	1997	968	1481	890	6298	1259.6
Myeloid Cells: F480+ CSF1R- CD206- CD11c+	17	90	14	20	23	164	32.8	46	12	51	32	16	157	31.4	7	9	7	3	1	27	5.4	12	69	54	111	91	337	67.4	34	10	13	1	4	62	12.4	1	10	9	1	44	65	13	60	35	279	30	50	454	90.8
CD45+ CD3- CD4- CD8- B220- CD11B- CD11c+ (CD11B- DCs)	10	57	17	15	20	119	23.8	30	15	10	25	35	115	23	1	18	1	1	0	21	4.2	3	18	11	17	2	51	10.2	9	11	19	29	38	106	21.2	19	8	82	5	23	137	27.4	8	33	72	18	20	151	30.2
CD45+ CD3- CD4- CD8+ (CD3- CD8+ T Cells)	1601	685	685	1110	1212	5293	1058.6	1231	1171	1598	2057	1465	7522	1504.4	386	510	514	771	134	2315	463	187	594	380	332	147	1640	328	153	71	91	82	206	603	120.6	347	253	437	17	579	1633	326.6	563	108	178	186	335	1370	274
CD3- CD8+ T Cells: Ki67+ GRZB-	897	351	379	506	375	2508	501.6	634	468	817	1133	631	3683	736.6	131	122	208	198	28	687	137.4	115	386	253	132	65	951	190.2	50	25	42	30	106	253	50.6	192	152	174	5	344	867	173.4	215	35	38	108	118	514	102.8
CD3- CD8+ T Cells: Ki67+ GRZB+	85	77	80	284	392	918	183.6	146	345	305	486	160	1442	288.4	25	123	116	458	33	755	151	42	107	95	85	28	357	71.4	13	12	10	12	9	56	11.2	18	27	91	4	116	256	51.2	115	7	70	22	125	339	67.8
CD3- CD8+ T Cells: Ki67- GRZB-	586	229	241	297	378	1731	346.2	447	352	527	481	688	2495	499	220	236	180	126	67	829	165.8	37	91	48	119	50	345	69	86	29	40	37	91	283	56.6	133	78	168	6	130	515	103	215	68	58	60	85	486	97.2
CD3- CD8+ T Cells: Ki67- GRZB+	76	49	10	65	121	321	64.2	52	48	23	53	18	194	38.8	18	44	34	27	10	133	26.6	6	36	5	14	11	72	14.4	9	5	0	3	4	21	4.2	5	2	13	2	3	25	5	28	0	20	0	19	67	13.4
CD45+ CD4+ CD8+ (Double Positive CD4/CD8 T Cells)	12	8	3	6	15	44	8.8	110	13	14	11	8	156	31.2	7	6	2	27	3	45	9	3	6	13	9	163	194	38.8	1	2	0	0	0	3	0.6	0	1	2	0	4	7	1.4	4	2	8	2	12	28	5.6
Fibroblasts and other: Ki67+ PDL1-	4909	3641	4417	2571	2989	18527	3705.4	2000	2951	3009	2811	2640	13411	2682.2	2551	4160	5548	3570	5660	21489	4297.8	2683	5361	3951	2939	1217	16151	3230.2	1398	959	1758	1305	2273	7693	1538.6	6499	3045	5534	1657	5418	22153	4430.6	2440	1733	1308	4943	2591	13015	2603
Fibroblasts and other: Ki67+ PDL1+	1819	3048	2634	5354	1644	14499	2899.8	340	649	2541	1637	1381	6548	1309.6	1456	2504	4173	8235	4408	20776	4155.2	2353	4394	3894	3469	1184	15294	3058.8	2568	2949	581	2422	3520	12040	2408	2194	3164	1408	3736	5630	16132	3226.4	5429	2738	757	15519	4054	28497	5699.4
Fibroblasts and other: Ki67- PDL1-	20320	15254	17452	9620	14204	76850	15370	15829	11273	9409	8836	9493	54840	10968	22170	20664	18361	11174	19088	91457	18291.4	15136	10150	10407	13045	10939	59677	11935.4	11151	6749	16652	7311	15155	57018	11403.6	21687	12486	20952	6905	13715	75745	15149	12787	16669	7684	12128	10259	59527	11905.4
Fibroblasts and other: Ki67- PDL1+	2305	3714	3771	7242	3267	20299	4059.8	1403	1065	2734	2423	3208	10833	2166.6	2599	4359	5001	7284	5837	25080	5016	1910	2346	2556	3839	2443	13094	2618.8	5534	6088	2706	7484	10387	32199	6439.8	2975	4129	3033	4286	4299	18722	3744.4	5633	4067	5283	10918	5728	31629	6325.8
Neoplastic cells: Ki67+ PDL1-	3028	2157	1917	569	1243	8914	1782.8	2012	4175	3472	2936	3283	15878	3175.6	400	1231	1078	923	786	4418	883.6	358	1272	1571	728	147	4076	815.2	2208	1241	2772	1941	1085	9247	1849.4	2518	3467	2823	1547	1730	12085	2417	667	1176	1536	932	1366	5677	1135.4
Neoplastic Cells: Ki67+ PDL1+	2989	4289	3430	7384	6015	24107	4821.4	1053	7155	9830	10874	2958	31870	6374	810	2794	4756	6825	1244	16429	3285.8	1624	4874	5881	6497	898	19774	3954.8	8760	12853	3338	9022	4223	38196	7639.2	1774	6326	4127	3198	6032	21457	4291.4	8161	8056	4143	7469	7879	35708	7141.6
Neoplastic Cells: Ki67- PDL1-	7800	6528	5350	1814	2788	24280	4856	4886	7922	5767	5068	10237	33880	6776	1397	2497	1860	1371	991	8116	1623.2	511	1499	1362	1220	606	5198	1039.6	8030	4082	10552	4466	3872	31002	6200.4	5650	7208	6327	5406	2203	26794	5358.8	2081	5475	3285	1072	1689	13602	2720.4
Neoplastic Cells: Ki67- PDL1+	3190	5119	3580	6339	6457	24685	4937	1132	5259	7103	7213	5420	26127	5225.4	817	2039	3381	4094	972	11303	2260.6	884	1824	2592	2378	678	8356	1671.2	12277	12423	8943	13127	8383	55153	11030.6	2427	5881	4526	3190	2490	18514	3702.8	5426	7553	6991	3892	4612	28474	5694.8
Frequency as percent of all detected cells
	R848 Tumor 1							R848 Tumor 2							R848 Tumor 3							R848 Tumor 4							Vehicle Tumor 1							Vehicle Tumor 2							Vehicle Tumor 3
Population	ROI1	ROI2	ROI3	ROI4	ROI5	Total	Average of ROIs	ROI6	ROI7	ROI8	ROI9	ROI10	Total	Average of ROIs	ROI1	ROI2	ROI3	ROI4	ROI5	Total	Average of ROIs	ROI6	ROI7	ROI8	ROI9	ROI10	Total	Average of ROIs	ROI1	ROI2	ROI3	ROI4	ROI5	Total	Average of ROIs	ROI6	ROI7	ROI8	ROI9	ROI10	Total	Average of ROIs	ROI1	ROI2	ROI3	ROI4	ROI5	Total	Average of ROIs
None	1	1	1	1	1	1	1	1	1	1	1	1	1	1	1	1	1	1	1	1	1	1	1	1	1	1	1	1	1	1	1	1	1	1	1	1	1	1	1	1	1	1	1	1	1	1	1	1	1
CD45- PANCK- (Fibroblasts and other)	0.528255	0.488204	0.534696	0.535044	0.452357	0.508108	0.507711	0.437645	0.31894	0.332157	0.294132	0.303613	0.334023	0.337297	0.796506	0.687976	0.655311	0.602872	0.847052	0.708443	0.717943	0.776774	0.582945	0.543551	0.571132	0.722563	0.622307	0.639393	0.369914	0.326541	0.410025	0.366821	0.607156	0.415595	0.416092	0.682324	0.446252	0.586171	0.516815	0.61971	0.572833	0.570255	0.553952	0.491363	0.354116	0.69943	0.498886	0.533167	0.519549
CD45- PANCK+ (Neoplastic Cells)	0.30461	0.342682	0.269007	0.34887	0.336881	0.319213	0.32041	0.20191	0.488172	0.490975	0.48957	0.396717	0.419297	0.413469	0.0940421	0.184934	0.219024	0.262875	0.0964535	0.179039	0.171466	0.118466	0.247933	0.297822	0.265327	0.106338	0.223018	0.207177	0.559835	0.597677	0.481336	0.56537	0.340299	0.509251	0.508903	0.252103	0.446924	0.336128	0.415075	0.265362	0.339417	0.343119	0.344649	0.432239	0.373903	0.215549	0.343316	0.335266	0.341931
CD45+ (Immune Cells)	0.146105	0.148843	0.15425	0.0816531	0.127934	0.133251	0.131757	0.322126	0.17032	0.131337	0.187461	0.272712	0.214349	0.216791	0.0742935	0.0959905	0.0739348	0.088825	0.0210542	0.0721178	0.0708196	0.0679983	0.136289	0.132488	0.145826	0.173266	0.130959	0.131174	0.0590756	0.0648159	0.111529	0.0639698	0.056834	0.0713191	0.0712449	0.0578811	0.100063	0.0761166	0.0567842	0.114173	0.0825561	0.0810036	0.08401	0.075691	0.246809	0.0602374	0.133779	0.113241	0.120105
CD45+ CD3+ CD4- CD8+ (CD3+ CD8+ T Cells)	0.00643594	0.00543238	0.00390916	0.000654622	0.0125191	0.00582657	0.00579024	0.00912462	0.00846262	0.00677561	0.00881032	0.00254906	0.00703203	0.00714445	0.0107087	0.0118839	0.0143829	0.0125485	0.00290655	0.0107511	0.0104861	0.00949143	0.0112625	0.0126205	0.00499777	0.00373358	0.00876115	0.00842114	0.00296553	0.00143729	0.00173047	0.0018997	0.00199761	0.00202119	0.00200612	0.00146404	0.00227327	0.00467852	3.14594e-05	0.00131432	0.00214675	0.00195232	0.00314612	0.00131517	0.00436536	0.00131551	0.0046123	0.00278601	0.00295089
CD3+ CD8+ T Cells: Ki67+ GRZB-	0.00357149	0.001766	0.0016018	2.18207e-05	0.00191808	0.00183852	0.00177584	0.00440499	0.00201491	0.00278996	0.00346729	0.000660187	0.00260504	0.00266747	0.00381064	0.0021448	0.00376075	0.00166911	0.000781593	0.00242012	0.00243338	0.00311659	0.00673097	0.00644224	0.00128656	0.000507029	0.00391058	0.00361668	0.00162743	0.000630045	0.000532451	0.000819869	0.000998805	0.000931672	0.00092172	0.00078357	0.00138373	0.00152768	0	0.000538654	0.000927498	0.000846726	0.000680243	0.000372959	0.000332147	0.000714599	0.000668449	0.000563691	0.000553679
CD3+ CD8+ T Cells: Ki67+ GRZB+	0.00090647	0.00140129	0.000953452	0.000436414	0.00802293	0.00229126	0.00234411	0.00285425	0.0044328	0.00261914	0.00337255	0.000458463	0.00270735	0.00274744	0.00166889	0.00466165	0.00560112	0.00762161	0.000586195	0.00430044	0.00402789	0.0058436	0.00386898	0.00565017	0.00254837	0.00239687	0.00409737	0.0040616	0.000433981	0.000275645	0.000380322	0.000599904	0.000156675	0.000369589	0.000369305	0.000144342	0.000316281	0.00204327	3.14594e-05	0.0005602	0.000683649	0.000619111	0.00157306	0.000412217	0.0027758	0.000276095	0.00329768	0.00152886	0.00166697
CD3+ CD8+ T Cells: Ki67- GRZB-	0.00179481	0.00161244	0.00123949	0.000130924	0.0011756	0.00122437	0.00119065	0.00157321	0.00173282	0.00134753	0.0015726	0.00110031	0.00145599	0.00146529	0.00456164	0.00288891	0.00356071	0.00191043	0.00114797	0.00277099	0.00281393	0.000566653	0.00106	0.000844884	0.000544312	0.000507029	0.000729091	0.000704575	0.000867961	0.000452845	0.000665564	0.000379939	0.000763792	0.000631381	0.00062602	0.000536127	0.000553491	0.0009548	0	0.000193915	0.000492053	0.000447667	0.000552698	0.000529994	0.00054567	0.000324818	0.000534759	0.00048664	0.000497588
CD3+ CD8+ T Cells: Ki67- GRZB+	0.000525753	0.000883002	0.000324174	6.54622e-05	0.00216557	0.000787374	0.000792793	0.000876503	0.000805964	0.000341627	0.000701036	0.000440125	0.000621746	0.000633051	0.00116822	0.00267005	0.00232046	0.00199087	0.000488496	0.00179485	0.00172762	0.000495821	0.000370999	0.000343234	0.000816468	0.000322655	0.000488069	0.000469835	0.000180825	7.87557e-05	0.000190161	0.000139978	9.79221e-05	0.000138596	0.000137528	4.12405e-05	1.97675e-05	0.000305536	0	6.46385e-05	9.5798e-05	8.62365e-05	0.00044641	3.92588e-05	0.000854093	6.49635e-05	0.000334225	0.000316316	0.00034779
CD45+ CD3+ CD4- CD8- (Double Neg T Cell)	0.00458674	0.00959785	0.00467192	0.0018984	0.00711546	0.00562972	0.00557407	0.022407	0.00679025	0.00362505	0.00536198	0.00198056	0.00753966	0.00803297	0.00689809	0.00636873	0.0104821	0.00860699	0.00219823	0.00711191	0.00691083	0.0132809	0.0115805	0.0253993	0.00635855	0.0123531	0.0138527	0.0137945	0.00471954	0.00482378	0.0343051	0.00241961	0.00084213	0.00952462	0.00942202	0.000989772	0.00432909	0.004774	0.0105074	0.00150823	0.00401045	0.00442171	0.00306109	0.00584956	0.0425148	0.00842902	0.0182041	0.0144775	0.0156117
CD45+ CD3+ CD4+ (CD4+ T Cells)	0.00516688	0.00631539	0.00261246	0.000261849	0.00482614	0.00392506	0.00383654	0.0285425	0.00376788	0.00216364	0.00416832	0.00154044	0.00737832	0.00803656	0.00645305	0.00306399	0.00226045	0.00247351	0.000903717	0.00290145	0.00303094	0.00648109	0.00855947	0.00631023	0.00670493	0.0180226	0.00847795	0.00921566	0.000741384	0.000511912	0.00273832	0.000379939	0.000567948	0.00099712	0.0009879	0.000412405	0.00108721	0.00150858	0.000283135	0.00325347	0.0013673	0.00130896	0.00272097	0.0034744	0.00728351	0.00289088	0.0094697	0.00492723	0.00516789
CD4+ T Cells: FOXP3+ (T-regs)	0.000670788	0.00197716	0.000362312	0	0.000659984	0.000751942	0.000734048	0.00654006	0.000564175	0.000398565	0.00138313	3.66771e-05	0.00163307	0.00178452	0.000500668	0.000262628	0.000240048	0.000261427	0.000146549	0.0002744	0.000282264	0.000708316	0.00172249	0.00129373	0.000890692	0.0122609	0.00262714	0.00337522	0.000180825	0.000196889	0.00112195	9.9984e-05	0.000195844	0.000361889	0.000359099	4.12405e-05	0.00015814	0.0004774	6.29188e-05	0.00157287	0.00047899	0.000462514	0.00061647	0.000863693	0.00472123	0.000795803	0.00452317	0.00212499	0.00230407
CD4 T Cells: FOXP3- RORGT+ (Th17)	0.000471365	0.000940589	0.000247898	8.72829e-05	0.000598111	0.000476361	0.000469049	0.00020227	0.000483578	3.79586e-05	0.000189469	7.33541e-05	0.00019282	0.000197326	8.34446e-05	0.000109428	8.0016e-05	6.03294e-05	0	6.74755e-05	6.66437e-05	0.000566653	7.94997e-05	0.000765677	0.000222673	9.21871e-05	0.000355507	0.000345338	5.42476e-05	0	0.000323274	1.99968e-05	1.95844e-05	8.46975e-05	8.34205e-05	2.06203e-05	0.00015814	0.000133672	3.14594e-05	8.61846e-05	9.14435e-05	8.60153e-05	0.000212576	0.000157035	0.00147094	0.00017865	0.00209447	0.000750236	0.000822734
CD4+ T Cells: FOXP3- RORGT- GATA3+ (TH2)	0.00116028	0.00124772	0.000152552	0.000130924	0.00156746	0.000862174	0.000851788	0.00440499	0.000967157	0.000379586	0.00138313	0.000275078	0.00138516	0.00148199	0.00175234	0.0010724	0.000540108	0.000723953	9.76992e-05	0.000805207	0.000837299	0.0024791	0.00310049	0.00134653	0.00180613	0.00064531	0.0019583	0.00187551	0.000126578	0.000216578	0.00034229	9.9984e-05	5.87533e-05	0.000169395	0.000168837	0.000123722	0.000355816	0.000439208	0.000125838	0.000711023	0.000365774	0.000351121	0.000552698	0.000451476	0.000142349	0.000714599	0.000958111	0.000575857	0.000563846
CD4+ T Cells: FOXP3- RORGT- GATA3- (TH0 or TH1)	0.00248373	0.00193877	0.00186877	0	0.00173246	0.00165348	0.00160474	0.0156647	0.00157163	0.0011008	0.0009284	0.00100862	0.00368719	0.00405483	0.00305964	0.00140068	0.0010002	0.00132725	0.00056177	0.00140799	0.00146991	0.00148746	0.00357749	0.00237624	0.00282053	0.00327264	0.00272355	0.00270687	0.000325486	0.000118133	0.000798676	0.000139978	0.000274182	0.00033494	0.000331291	0.000185582	0.000336048	0.000248248	6.29188e-05	0.000861846	0.000352711	0.000338929	0.00097785	0.00153109	0.000901542	0.00105566	0.001582	0.00120849	0.00120963
CD45+ CD3- CD4- CD8- B220+ (B Cells)	0.00826701	0.00167003	0.00446216	0.000981932	0.00138184	0.00349988	0.00335259	0.0698281	0.00147088	0.00121467	0.00359992	0.000476802	0.0136155	0.0153181	0.000389408	0.000787884	0.000940188	0.00150823	0.000146549	0.000800709	0.000754453	0.000318742	0.010865	0.00514851	0.00158345	0.00110625	0.00422993	0.00380438	0.0040324	0.00090569	0.00384125	0.00151976	0.000332935	0.00217134	0.00212641	0.00134032	0.00359769	0.000935704	0.000346053	0.00318883	0.00198128	0.00188172	0.00225331	0.00227701	0.00588375	0.00194891	0.00833333	0.00390934	0.00413926
CD45+ CD3- CD4- CD8- B220- CD11B+ (Myeloid Cells)	0.0732428	0.0875516	0.10835	0.0438378	0.0619354	0.0759619	0.0749836	0.139049	0.114588	0.0777392	0.106842	0.208821	0.129843	0.129408	0.0350745	0.0580627	0.0338068	0.0466145	0.01104	0.0376693	0.0369197	0.0297847	0.0748887	0.0716832	0.109011	0.121318	0.0808629	0.0813371	0.042512	0.0515062	0.066062	0.0543913	0.0469439	0.0521967	0.0522831	0.0438593	0.0827074	0.0289877	0.0393557	0.0830389	0.0563205	0.0555898	0.0561413	0.0530386	0.177983	0.0370942	0.0801693	0.0759442	0.0808854
CD45+ CD3- CD4- CD8- B220- CD11B+ Ly6G+ (Granulocytes)	0.0294059	0.0207506	0.0726912	0.0123942	0.0193664	0.0315816	0.0309217	0.0137993	0.0773323	0.0428552	0.039637	0.161287	0.069246	0.0669822	0.00286493	0.0382124	0.0152831	0.0335029	0.0056177	0.0202831	0.0190962	0.00676441	0.0152109	0.0155512	0.00561631	0.02761	0.0131357	0.0141506	0.0249177	0.0254184	0.0457528	0.0473324	0.0413819	0.0367857	0.0369606	0.0241876	0.022021	0.00611072	0.0179004	0.0119581	0.0162465	0.0164356	0.0143276	0.00206109	0.0731435	0.00246861	0.0237299	0.020597	0.0231462
Myeloid Cells: F480- CSF1R+ CD206+ CD11C-	0	1.91957e-05	0	0	0.000288743	5.9053e-05	6.15878e-05	0.000157321	0.000201491	0	3.78939e-05	3.66771e-05	8.26371e-05	8.66766e-05	0.000250334	4.37713e-05	0	0	0	4.9482e-05	5.8821e-05	0.000318742	0	0	0	4.60936e-05	6.02555e-05	7.29671e-05	1.80825e-05	1.96889e-05	0.000114097	1.99968e-05	0	3.4649e-05	3.4373e-05	6.18608e-05	0.000197675	0.000343728	0	4.30923e-05	0.000143697	0.000129271	0.000127546	1.96294e-05	2.37248e-05	0	0	3.24426e-05	3.418e-05
Myeloid Cells: F480- CSF1R+ CD206+ CD11C+	0	0	0	0	0.000123747	2.36212e-05	2.47494e-05	0	0	0	1.89469e-05	0	3.9351e-06	3.78939e-06	2.78149e-05	0	0	0	0	4.49836e-06	5.56297e-06	0	0	0	0	0	0	0	0	0	0	9.9984e-05	0	1.92494e-05	1.99968e-05	0	3.95351e-05	3.8192e-05	0	0	1.74178e-05	1.55454e-05	0.000191318	1.96294e-05	2.37248e-05	3.24818e-05	0	5.27193e-05	5.34309e-05
Myeloid Cells: F480- CSF1R+ CD206- CD11C-	3.62588e-05	1.91957e-05	0.00106787	8.72829e-05	0.000164996	0.000279518	0.00027512	0.00170806	0.000584324	0.000284689	0.000397886	1.83385e-05	0.000558785	0.000598659	0.000667557	0	6.0012e-05	6.03294e-05	0	0.000134951	0.00015758	0.000743731	5.29998e-05	0	7.42244e-05	4.60936e-05	0.00016269	0.00018341	0.000307403	5.90667e-05	0.000114097	3.99936e-05	0	0.000107797	0.000104112	0.000144342	0.00189768	0.000267344	0	2.15462e-05	0.000513825	0.000466183	0.000297606	9.8147e-05	0	0.000146168	0	0.000113549	0.000108384
Myeloid Cells: F480- CSF1R+ CD206- CD11C+	1.81294e-05	0	1.9069e-05	2.18207e-05	0	1.18106e-05	1.18038e-05	0.000247219	8.05964e-05	7.59172e-05	0.000113682	0	9.83776e-05	0.000103483	0	0	2.0004e-05	0	0	4.49836e-06	4.0008e-06	7.08316e-05	5.29998e-05	0	0	0	2.41022e-05	2.47663e-05	0.000235073	5.90667e-05	0	0	0	6.15982e-05	5.88279e-05	2.06203e-05	0.000296513	3.8192e-05	0	0	7.83801e-05	7.10651e-05	2.12576e-05	1.96294e-05	0	3.24818e-05	0	1.62213e-05	1.46738e-05
Myeloid Cells: F480+ CSF1R+ CD206+ CD11C-	0.000217553	0.00103657	0.00020976	0.000741905	0.00453739	0.0013031	0.00134864	0.00301157	0.000322386	9.48965e-05	0.00335361	0.00163213	0.00165668	0.00168292	0.00278149	0.00203537	0	0.000201098	7.32744e-05	0.000926663	0.00101825	0.000495821	0.000688997	0	0.000123707	0.000322655	0.000313329	0.000326236	1.80825e-05	0	0.00152129	0.000819869	0	0.000469686	0.000471848	0	0.0045663	0.00269254	6.29188e-05	0.00198225	0.00202917	0.0018608	0.00133923	0.00119739	0.000925267	0.000357299	6.68449e-05	0.000762402	0.000777207
Myeloid Cells: F480+ CSF1R+ CD206+ CD11C+	0	3.83914e-05	0	4.36414e-05	0.000288743	7.08636e-05	7.41552e-05	0.000112372	2.01491e-05	0	3.78939e-05	7.33541e-05	4.72212e-05	4.87539e-05	8.34446e-05	0.000262628	0	0	0	6.74755e-05	6.92145e-05	0	2.64999e-05	2.64026e-05	0	0.000138281	3.01277e-05	3.82366e-05	0	0	3.80322e-05	0	0	7.69977e-06	7.60644e-06	0	3.95351e-05	0.000210056	0	8.61846e-05	7.40257e-05	6.71551e-05	0.000233834	0.000117776	0.000474496	1.62409e-05	2.22816e-05	0.000158158	0.000172926
Myeloid Cells: F480+ CSF1R+ CD206- CD11C-	0.00253812	0.00272579	0.00354684	0.00390591	0.00860042	0.00418883	0.00426342	0.0362962	0.00199476	0.00459299	0.0143807	0.00333761	0.0114	0.0121205	0.00586894	0.0016852	0.00454091	0.00303658	0.000244248	0.00304089	0.00307517	0.00120414	0.00702247	0	0.00395863	0.000507029	0.00283201	0.00253845	0.000614806	3.93778e-05	0.00146424	0.000239962	0	0.000481236	0.000471677	2.06203e-05	0.0121966	0.00103118	6.29188e-05	0.000948031	0.0031265	0.00285186	0.00112665	0.00276774	9.48992e-05	0.00112062	2.22816e-05	0.00108683	0.00102644
Myeloid Cells: F480+ CSF1R+ CD206- CD11C+	0.000108776	5.75871e-05	3.81381e-05	0.000152745	0.00022687	0.000114169	0.000116823	0.00107877	6.04473e-05	0.000227752	0.000435779	0	0.000338419	0.00036055	2.78149e-05	8.75427e-05	0.000140028	0.000100549	0	7.64722e-05	7.11869e-05	3.54158e-05	0.000635997	0	0.000123707	0.000414842	0.000234996	0.000241993	0.000379733	1.96889e-05	0	3.99936e-05	0	9.23972e-05	8.78831e-05	0	0.000197675	3.8192e-05	0	0	5.22534e-05	4.71735e-05	0.000106288	0.000392588	0.000166074	4.87227e-05	0	0.000141937	0.000142734
Myeloid Cells: F480- CSF1R- CD206+ CD11C-	0.001541	0.000825415	0.000553002	0.00205115	0.00315555	0.00159049	0.00162522	0.000112372	0.000785815	5.69379e-05	0.000719983	0.00443792	0.00128678	0.00122261	0.000417223	0.00113805	0	6.03294e-05	0.000170974	0.000346374	0.000357316	0.000602068	0.000185499	0.000950495	4.94829e-05	0.00064531	0.000457942	0.000486571	0.000162743	0.000472534	0.00157834	0.00049992	0	0.000542834	0.000542707	0.00202079	0.000810469	0.00330361	0.00453015	0.00344738	0.00268234	0.00282248	0.000956592	0.000137406	0.00761566	0.000243613	0.0092246	0.00325238	0.00363557
Myeloid Cells: F480- CSF1R- CD206+ CD11C+	7.25176e-05	0.000383914	7.62762e-05	0.000218207	0.000144372	0.000177159	0.000179057	0	4.02982e-05	0	7.57877e-05	0.000275078	8.26371e-05	7.82328e-05	5.56297e-05	0.000218857	0	0	0	5.39804e-05	5.48973e-05	3.54158e-05	0.000106	0.000211221	0	0.000230468	0.00010846	0.000116621	0	0	9.50805e-05	7.99872e-05	0	3.4649e-05	3.50135e-05	2.06203e-05	3.95351e-05	0.000458304	0.000314594	0.000344738	0.000230786	0.000235558	0.000403894	3.92588e-05	0.00166074	1.62409e-05	0.00129234	0.0006083	0.000682493
Myeloid Cells: F480- CSF1R- CD206- CD11C-	0.0254718	0.026682	0.0216434	0.0101685	0.00973477	0.0191647	0.0187401	0.0121137	0.028652	0.0203268	0.0262794	0.0320557	0.0242678	0.0238855	0.00820538	0.00877615	0.00608122	0.00486657	0.00205168	0.00596483	0.0059962	0.00775606	0.0135679	0.0157888	0.00430501	0.0213874	0.0118523	0.012561	0.0112835	0.0215397	0.00604712	0.00425932	0.00501361	0.00964396	0.00962864	0.0157951	0.0179292	0.00865049	0.0142511	0.0206628	0.0154061	0.0154577	0.0139875	0.00653659	0.0569395	0.00821789	0.0118984	0.0179692	0.019516
Myeloid Cells: F480- CSF1R- CD206- CD11C+	0.000471365	0.000825415	0.000495795	0.000545518	0.000309368	0.000531477	0.000529492	0.00141589	0.000362684	0.000986923	0.000682089	0.000476802	0.000767345	0.000784878	5.56297e-05	0.000306399	0.000120024	4.02196e-05	0	0.000107961	0.000104455	0.000424989	0.00177549	0.000976898	0.000420605	0.00152109	0.00100024	0.00102381	0.000940291	0.00072849	0.000323274	0.000359942	0.000274182	0.000531284	0.000525236	0.000268063	0.000612794	0.00038192	0.000629188	0.00105576	0.000579142	0.000589545	0.00114791	0.00031407	0.00453144	0.000454745	0.000935829	0.00134231	0.0014768
Myeloid Cells: F480+ CSF1R- CD206+ CD11C-	0.000398847	0.00170842	0.00020976	0.00130924	0.00245432	0.001185	0.00121612	0.00143836	0.000141044	0	0.000814718	0.000715203	0.000602071	0.000621866	0.000945705	0.00105051	0	2.01098e-05	0.000366372	0.00044084	0.00047654	0.000849979	0.000238499	0.00190099	0.000964917	0.0021664	0.00115088	0.00122416	0.000108495	7.87557e-05	0.00258619	0.000179971	5.87533e-05	0.000608282	0.000602433	0.000412405	0.0014628	0.00219604	0.00050335	0.0130785	0.0036229	0.00353062	0.00235959	0.00137406	0.00514828	0.000763322	0.0125	0.00407966	0.00442905
Myeloid Cells: F480+ CSF1R- CD206+ CD11C+	5.43882e-05	0.000767828	3.81381e-05	0.000174566	0.000185621	0.000244086	0.000244108	0.000112372	2.01491e-05	0	3.78939e-05	0.000403448	0.000118053	0.000114773	5.56297e-05	0.000131314	0	0	0	3.59869e-05	3.73887e-05	3.54158e-05	0	0.000580858	2.47415e-05	0.000322655	0.000186792	0.000192734	1.80825e-05	0	7.60644e-05	3.99936e-05	1.95844e-05	3.07991e-05	3.0745e-05	0	1.97675e-05	0.000210056	3.14594e-05	0.000646385	0.000187241	0.000181533	0.000276349	0.000176665	0.0031554	8.12044e-05	0.00254011	0.00111116	0.00124594
Myeloid Cells: F480+ CSF1R- CD206- CD11c-	0.0147029	0.0331702	0.00928663	0.0129397	0.0149115	0.0170939	0.0170022	0.0745702	0.00564175	0.00931883	0.0227742	0.00616175	0.0221428	0.0236933	0.0143803	0.00512125	0.00846169	0.00528888	0.00263788	0.00694997	0.007178	0.0114393	0.0362784	0.0367789	0.0926073	0.0648997	0.0496264	0.0484007	0.00415898	0.00405592	0.00749235	0.000699888	0.000391688	0.00340715	0.00335976	0.00169086	0.0255199	0.00412474	0.00188756	0.0314143	0.0135293	0.0129275	0.0204498	0.0391999	0.0229656	0.0240528	0.0198307	0.0255405	0.0252997
Myeloid Cells: F480+ CSF1R- CD206- CD11c+	0.0003082	0.00172761	0.000266967	0.000436414	0.000474364	0.000645646	0.000642712	0.00103382	0.000241789	0.000967944	0.000606302	0.000293416	0.000617811	0.000628655	0.000194704	0.000196971	0.000140028	6.03294e-05	2.44248e-05	0.000121456	0.000123291	0.000424989	0.00182849	0.00142574	0.0027463	0.00419451	0.00203061	0.00212401	0.000614806	0.000196889	0.000247209	1.99968e-05	7.83377e-05	0.000238693	0.000231448	2.06203e-05	0.000197675	0.000171864	3.14594e-05	0.000948031	0.000283039	0.00027393	0.00127546	0.000687029	0.00661922	0.000487227	0.00111408	0.00184112	0.0020366
CD45+ CD3- CD4- CD8- B220- CD11B- CD11c+ (CD11B- DCs)	0.000181294	0.00109415	0.000324174	0.000327311	0.00041249	0.000468487	0.000467885	0.000674233	0.000302237	0.000189793	0.000473673	0.000641849	0.000452537	0.000456357	2.78149e-05	0.000393942	2.0004e-05	2.01098e-05	0	9.44657e-05	9.23741e-05	0.000106247	0.000476998	0.000290429	0.000420605	9.21871e-05	0.000307303	0.000277293	0.000162743	0.000216578	0.000361306	0.000579907	0.000744208	0.000408088	0.000412948	0.000391785	0.00015814	0.00156587	0.000157297	0.000495561	0.00059656	0.000553731	0.000170061	0.00064777	0.00170819	0.000292336	0.000445633	0.000612355	0.000652797
CD45+ CD3- CD4- CD8+ (CD3- CD8+ T Cells)	0.0290252	0.0131491	0.0130623	0.024221	0.0249969	0.0208378	0.0208909	0.027666	0.0235946	0.0303289	0.0389738	0.0268659	0.0295998	0.0294859	0.0107365	0.0111617	0.0102821	0.0155047	0.00327292	0.0104137	0.0101916	0.00662275	0.0157409	0.010033	0.00821416	0.00677575	0.0098819	0.00947732	0.00276663	0.00139791	0.00173047	0.00163974	0.00403439	0.00232148	0.00231383	0.00715523	0.00500119	0.00834495	0.00053481	0.0124752	0.00711082	0.00670228	0.011968	0.00211997	0.00422301	0.0030208	0.00746435	0.0055558	0.00575923
CD3- CD8+ T Cells: Ki67+ GRZB-	0.0162621	0.00673769	0.00722717	0.0110413	0.00773419	0.00987367	0.00980048	0.0142488	0.00942978	0.0155061	0.0214669	0.0115716	0.014493	0.0144446	0.00364375	0.00267005	0.00416083	0.00398174	0.000683894	0.00309038	0.00302805	0.00407281	0.010229	0.00667987	0.00326587	0.00299608	0.0057303	0.00544872	0.000904126	0.000492223	0.000798676	0.000599904	0.00207595	0.000974021	0.000974176	0.00395909	0.00300467	0.0033227	0.000157297	0.00741188	0.00377531	0.00357113	0.00457038	0.000687029	0.000901542	0.00175402	0.00262923	0.00208444	0.00210844
CD3- CD8+ T Cells: Ki67+ GRZB+	0.001541	0.00147807	0.00152552	0.00619708	0.00808481	0.00361405	0.0037653	0.00328127	0.00695144	0.00578868	0.00920821	0.00293416	0.00567442	0.00563275	0.000695372	0.00269194	0.00232046	0.00921029	0.000806018	0.00339627	0.00314482	0.00148746	0.00283549	0.00250825	0.00210302	0.00129062	0.00215112	0.00204497	0.000235073	0.000236267	0.000190161	0.000239962	0.00017626	0.000215594	0.000215544	0.000371165	0.000533723	0.00173774	0.000125838	0.00249935	0.00111474	0.00105356	0.00244462	0.000137406	0.00166074	0.000357299	0.0027852	0.00137476	0.00147705
CD3- CD8+ T Cells: Ki67- GRZB-	0.0106238	0.00439582	0.00459564	0.00648075	0.00779606	0.00681472	0.00677842	0.0100461	0.00709248	0.0100021	0.00911347	0.0126169	0.00981808	0.00977421	0.00611927	0.00516502	0.00360072	0.00253383	0.00163646	0.00372914	0.00381106	0.00131038	0.00241149	0.00126733	0.00294423	0.00230468	0.00207881	0.00204762	0.0015551	0.000570979	0.000760644	0.000739882	0.00178218	0.00108952	0.00108176	0.00274249	0.00154187	0.00320813	0.000188756	0.002801	0.00224254	0.00209645	0.00457038	0.0013348	0.00137604	0.000974453	0.00189394	0.00197089	0.00202992
CD3- CD8+ T Cells: Ki67- GRZB+	0.00137783	0.000940589	0.00019069	0.00141835	0.00249557	0.00126373	0.00128461	0.00116867	0.000967157	0.000436524	0.00100419	0.000330094	0.00076341	0.000781326	0.000500668	0.000962969	0.000680136	0.000542965	0.000244248	0.000598283	0.000586197	0.000212495	0.000953996	0.000132013	0.00034638	0.000507029	0.000433839	0.000430383	0.000162743	9.84446e-05	0	5.99904e-05	7.83377e-05	8.08476e-05	7.99031e-05	0.000103101	3.95351e-05	0.000248248	6.29188e-05	6.46385e-05	0.000108861	0.000103688	0.000595213	0	0.000474496	0	0.000423351	0.000271707	0.000298612
CD45+ CD4+ CD8+ (Double Positive CD4/CD8 T Cells)	0.000217553	0.000153566	5.72071e-05	0.000130924	0.000309368	0.000173222	0.000173724	0.00247219	0.000261938	0.00026571	0.000208416	0.000146708	0.000613876	0.000670992	0.000194704	0.000131314	4.0008e-05	0.000542965	7.32744e-05	0.000202426	0.000196453	0.000106247	0.000158999	0.000343234	0.000222673	0.00751325	0.00116896	0.00166888	1.80825e-05	3.93778e-05	0	0	0	1.15497e-05	1.14921e-05	0	1.97675e-05	3.8192e-05	0	8.61846e-05	3.04812e-05	2.88288e-05	8.50304e-05	3.92588e-05	0.000189798	3.24818e-05	0.00026738	0.000113549	0.00012279
Fibroblasts and other: Ki67+ PDL1-	0.0889973	0.0698915	0.084228	0.0561011	0.0616467	0.0729384	0.0721729	0.0449489	0.05946	0.0571087	0.0532598	0.0484137	0.0527737	0.0526382	0.0709557	0.0910444	0.110982	0.071792	0.138244	0.0966654	0.0966037	0.0950205	0.142066	0.104317	0.0727151	0.0560959	0.0973186	0.0940429	0.0252794	0.0188817	0.0334303	0.0260958	0.0445154	0.0296172	0.0296405	0.134011	0.0601921	0.105677	0.0521282	0.116737	0.0964642	0.0937491	0.0518685	0.0340177	0.031032	0.0802787	0.0577317	0.0527801	0.0509857
Fibroblasts and other: Ki67+ PDL1+	0.0329774	0.0585085	0.0502279	0.116828	0.0339067	0.0570807	0.0584897	0.00764131	0.0130768	0.0482264	0.0310161	0.0253255	0.025767	0.0250572	0.0404984	0.0548017	0.0834767	0.165604	0.107665	0.093458	0.0904091	0.0833333	0.116441	0.102812	0.0858281	0.0545748	0.0921547	0.0885977	0.0464359	0.0580626	0.0110484	0.0484323	0.0689372	0.0463526	0.0465833	0.0452408	0.0625445	0.0268872	0.117532	0.121305	0.070246	0.0747019	0.115408	0.0537453	0.0179597	0.252042	0.0903298	0.115565	0.105897
Fibroblasts and other: Ki67- PDL1-	0.36839	0.292811	0.332793	0.209915	0.292951	0.302548	0.299372	0.355748	0.227141	0.178576	0.167415	0.174088	0.215801	0.220594	0.616656	0.452245	0.367293	0.224707	0.466221	0.411407	0.425424	0.536053	0.268974	0.274772	0.322752	0.504218	0.359587	0.381354	0.201638	0.13288	0.316656	0.146197	0.296802	0.219513	0.218835	0.447192	0.246817	0.400099	0.217227	0.295505	0.329828	0.321368	0.271821	0.327202	0.182301	0.196969	0.228587	0.241402	0.241376
Fibroblasts and other: Ki67- PDL1+	0.0417883	0.0712928	0.0719094	0.158026	0.0673803	0.0799145	0.0820793	0.0315316	0.0214588	0.0518894	0.0459084	0.05883	0.042629	0.0419236	0.0722908	0.0953996	0.10004	0.14648	0.142568	0.112819	0.111356	0.0676441	0.0621688	0.0674851	0.0949824	0.112607	0.0788985	0.0809774	0.100069	0.119866	0.0514576	0.149656	0.203423	0.123962	0.124894	0.0613453	0.0816201	0.0579182	0.134835	0.0926269	0.0815241	0.0856691	0.119744	0.0798328	0.125338	0.177318	0.127629	0.128266	0.125972
Neoplastic cells: Ki67+ PDL1-	0.0548958	0.0414051	0.0365554	0.012416	0.0256363	0.0350932	0.0341817	0.0452186	0.0841225	0.0658961	0.0556282	0.0602054	0.0624816	0.0622142	0.0111259	0.0269413	0.0215643	0.0185613	0.0191979	0.0198738	0.0194782	0.0126788	0.0337079	0.0414785	0.0180118	0.00677575	0.0245601	0.0225306	0.0399262	0.0244339	0.0527126	0.0388138	0.0212491	0.0355999	0.0354271	0.0519218	0.068534	0.053908	0.0486677	0.0372748	0.0526236	0.0520613	0.0141788	0.0230842	0.0364413	0.0151365	0.0304367	0.0230221	0.0238555
Neoplastic Cells: Ki67+ PDL1+	0.0541888	0.0823304	0.0654068	0.161124	0.124056	0.0949061	0.0974213	0.0236656	0.144167	0.186566	0.206029	0.0542454	0.125412	0.122935	0.02253	0.0611486	0.095139	0.137249	0.0303844	0.0739036	0.0692903	0.0575152	0.12916	0.155274	0.160745	0.041392	0.119149	0.108817	0.158403	0.253062	0.0634758	0.180411	0.082705	0.14705	0.147611	0.0365803	0.125049	0.0788092	0.100607	0.129966	0.0934335	0.0942025	0.173483	0.158134	0.0982918	0.121303	0.175557	0.144808	0.145354
Neoplastic Cells: Ki67- PDL1-	0.141409	0.12531	0.102019	0.0395828	0.0575011	0.0955872	0.0931644	0.10981	0.159621	0.109454	0.096023	0.187732	0.133321	0.132528	0.0388574	0.0546485	0.0372074	0.0275705	0.024205	0.0365087	0.0364978	0.0180975	0.0397233	0.0359604	0.0301846	0.0279327	0.0313208	0.0303797	0.145203	0.0803702	0.200658	0.0893057	0.0758309	0.119354	0.118273	0.116504	0.142484	0.12082	0.17007	0.0474662	0.116673	0.119469	0.0442371	0.107471	0.0779359	0.0174102	0.0376337	0.0551606	0.0569376
Neoplastic Cells: Ki67- PDL1+	0.0578328	0.0982628	0.0682672	0.138322	0.133172	0.0971816	0.0991714	0.0254411	0.105964	0.13481	0.136664	0.0993948	0.102812	0.100455	0.0227247	0.0446249	0.0676335	0.0823295	0.0237409	0.050845	0.0482107	0.0313076	0.0483358	0.0684356	0.0588352	0.0312514	0.0503495	0.0476331	0.221999	0.244595	0.170061	0.262498	0.164176	0.212333	0.212666	0.0500454	0.116253	0.0864285	0.100355	0.0536499	0.0806183	0.0813464	0.115344	0.148261	0.16586	0.0632095	0.102763	0.115471	0.119087
Cell density
	R848 Tumor 1							R848 Tumor 2							R848 Tumor 3							R848 Tumor 4							Vehicle Tumor 1							Vehicle Tumor 2							Vehicle Tumor 3
Population	ROI1	ROI2	ROI3	ROI4	ROI5	Total	Average of ROIs	ROI6	ROI7	ROI8	ROI9	ROI10	Total	Average of ROIs	ROI1	ROI2	ROI3	ROI4	ROI5	Total	Average of ROIs	ROI6	ROI7	ROI8	ROI9	ROI10	Total	Average of ROIs	ROI1	ROI2	ROI3	ROI4	ROI5	Total	Average of ROIs	ROI6	ROI7	ROI8	ROI9	ROI10	Total	Average of ROIs	ROI1	ROI2	ROI3	ROI4	ROI5	Total	Average of ROIs
Section area (mm^2)	6.15302	4.78315	5.48302	4.60255	4.83681	25.8585	5.17171	4.26321	4.71749	5.70283	5.08678	5.81357	25.5839	5.11678	4.56789	5.76339	6.04527	5.87422	4.66884	26.9196	5.38392	4.397	4.05178	4.2102	5.04817	3.2691	20.9762	4.19525	6.23878	5.99767	5.39814	5.90335	6.18048	29.7184	5.94368	5.50195	5.42146	5.01892	4.02671	4.78409	24.7531	4.95062	4.88259	5.91006	3.05087	6.16171	4.09183	24.0971	4.81941
None	8964.54	10891.4	9564.25	9957.1	10024.4	9823.02	9880.33	10437	10520.4	9239.1	10375.7	9379.78	9932.93	9990.4	7870.6	7927.98	8269.28	8465.3	8769.21	8258.04	8260.47	6421.66	9313.45	8996.01	8006.47	6636.39	7911.81	7874.79	8864.23	8468.29	9741.7	8471.13	8261.65	8740.3	8761.4	8814.32	9331.06	10433.9	7894.04	9701.33	9277.62	9234.94	9634.64	8619.88	13815.7	9992.85	10968.2	10233.2	10606.3
CD45- PANCK- (Fibroblasts and other)	4735.56	5317.21	5113.97	5327.49	4534.6	4991.15	5005.77	4567.69	3355.38	3068.83	3051.83	2847.82	3317.83	3378.31	6268.98	5454.26	5418.95	5103.49	7427.98	5850.35	5934.73	4988.18	5429.22	4889.79	4572.75	4795.21	4923.57	4935.03	3279	2765.24	3994.34	3107.39	5016.11	3632.43	3632.42	6014.23	4164.01	6116.06	4079.76	6012.02	5314.52	5277.21	5337.12	4235.49	4892.37	6989.3	5471.88	5455.98	5385.23
CD45- PANCK+ (Neoplastic Cells)	2730.69	3732.27	2572.85	3473.73	3377.02	3135.64	3177.31	2107.33	5135.78	4536.17	5079.64	3721.12	4164.85	4116.01	740.167	1466.15	1811.17	2225.32	845.821	1478.51	1417.73	760.746	2309.11	2679.21	2124.34	705.699	1764.47	1715.82	4962.51	5061.3	4689.03	4789.32	2811.43	4451.01	4462.72	2222.12	4170.28	3507.13	3276.62	2574.37	3148.98	3150.1	3320.57	3725.85	5165.74	2153.95	3765.55	3430.83	3626.33
CD45+ (Immune Cells)	1309.76	1621.11	1475.28	813.028	1282.46	1308.93	1300.33	3362.02	1791.84	1213.43	1945.04	2557.98	2129.11	2174.06	584.734	761.011	611.387	751.93	184.628	595.551	578.738	436.662	1269.32	1191.87	1167.55	1149.86	1036.12	1043.05	523.66	548.88	1086.49	541.896	469.543	623.351	634.093	510.182	933.696	794.195	448.257	1107.63	765.924	758.792	809.406	652.447	3409.85	601.944	1467.31	1158.81	1388.19
CD45+ CD3+ CD4- CD8+ (CD3+ CD8+ T Cells)	57.6952	59.1661	37.3881	6.51813	125.496	57.2345	57.2527	95.2334	89.0304	62.6005	91.4134	23.9096	69.8487	72.4375	84.284	94.2154	118.936	106.227	25.4882	88.7829	85.8301	60.9507	104.892	113.534	40.0145	24.7775	69.3165	68.8337	26.2872	12.1714	16.8577	16.0926	16.5036	17.6658	17.5825	12.9045	21.212	48.8153	0.248342	12.7506	19.9167	19.1862	30.3118	11.3366	60.3106	13.1457	50.5886	28.5097	33.1387
CD3+ CD8+ T Cells: Ki67+ GRZB-	32.0168	19.2342	15.32	0.217271	19.2276	18.0598	17.2032	45.9748	21.1977	25.7767	35.9756	6.19241	25.8757	27.0234	29.992	17.0039	31.0987	14.1295	6.85396	19.9854	19.8156	20.0137	62.6885	57.9545	10.3008	3.36484	30.9398	30.8645	14.4259	5.33541	5.18698	6.94521	8.25178	8.1431	8.02905	6.90664	12.9116	15.9397	0	5.22566	8.60497	8.19673	6.5539	3.21486	4.58885	7.14088	7.33168	5.76834	5.76603
CD3+ CD8+ T Cells: Ki67+ GRZB+	8.12609	15.2619	9.11906	4.34542	80.425	22.5071	23.4555	29.7898	46.6349	24.1985	34.9927	4.30028	26.8919	27.9832	13.1352	36.9574	46.3172	64.5192	5.14047	35.5132	33.2139	37.5256	36.0336	50.8289	20.4035	15.9065	32.4176	32.1396	3.8469	2.33424	3.70498	5.08186	1.2944	3.23032	3.25248	1.27228	2.95123	21.3193	0.248342	5.43469	6.34263	6.24518	15.1559	3.55327	38.3497	2.75898	36.1696	15.6451	19.1975
CD3+ CD8+ T Cells: Ki67- GRZB-	16.0897	17.5617	11.8548	1.30363	11.7846	12.027	11.7189	16.4196	18.23	12.45	16.3168	10.3207	14.4622	14.7474	35.9028	22.9032	29.4445	16.1724	10.0667	22.883	22.8979	3.63885	9.87221	7.60059	4.35802	3.36484	5.76843	5.7669	7.69381	3.83482	6.48372	3.21851	6.31019	5.51846	5.50821	4.72559	5.16466	9.96231	0	1.88124	4.56508	4.34676	5.32504	4.56848	7.53883	3.24585	5.86535	4.97986	5.30871
CD3+ CD8+ T Cells: Ki67- GRZB+	4.71313	9.6171	3.10048	0.651813	21.7085	7.73439	7.95821	9.14804	8.47908	3.15633	7.27376	4.12827	6.17576	6.4371	9.19462	21.1681	19.1886	16.8533	4.28372	14.8219	14.1377	3.18399	3.45527	3.08774	6.53703	2.14126	3.86151	3.68106	1.60288	0.666926	1.85249	1.18577	0.808998	1.21137	1.22341	0.363507	0.184452	3.18794	0	0.627079	0.888777	0.872596	4.30099	0.338406	11.7999	0.649171	3.66584	3.23691	4.15086
CD45+ CD3+ CD4- CD8- (Double Neg T Cell)	41.118	104.534	44.6834	18.9026	71.3281	55.3009	56.1131	233.861	71.4363	33.4921	55.6344	18.5772	74.8909	82.6003	54.2921	50.4911	86.6794	72.8608	19.2768	58.7305	56.72	85.2855	107.854	228.493	50.9096	81.9798	109.6	110.904	41.8351	40.8492	334.189	20.4969	6.95739	83.248	88.8656	8.72417	40.395	49.8116	82.9462	14.6318	37.2074	39.3018	29.4925	50.4225	587.373	84.2299	199.666	148.151	190.237
CD45+ CD3+ CD4+ (CD4+ T Cells)	46.3187	68.7832	24.9862	2.60725	48.379	38.5559	38.2149	297.898	39.6397	19.9901	43.2494	14.449	73.2883	83.0452	50.7893	24.2913	18.6923	20.939	7.92489	23.9602	24.5274	41.6193	79.7181	56.7669	53.6829	119.605	67.0759	70.2784	6.57179	4.33502	26.6759	3.21851	4.69219	8.71514	9.09868	3.63507	10.1449	15.7405	2.23508	31.563	12.6853	12.6637	26.2156	29.949	100.627	28.8881	103.866	50.4211	57.909
CD4+ T Cells: FOXP3+ (T-regs)	6.01331	21.5339	3.46524	0	6.61594	7.38634	7.52568	68.2584	5.93536	3.68238	14.3509	0.344023	16.2212	18.5142	3.94055	2.08211	1.98502	2.21306	1.28512	2.26601	2.30117	4.54856	16.0423	11.6384	7.1313	81.368	20.7854	24.1457	1.60288	1.66732	10.9297	0.846977	1.618	3.16302	3.33297	0.363507	1.47562	4.98116	0.496684	15.2589	4.44388	4.51518	5.93947	7.44494	65.2273	7.95234	49.6111	21.7454	27.235
CD4 T Cells: FOXP3- RORGT+ (Th17)	4.22557	10.2443	2.37095	0.869084	5.99569	4.6793	4.74112	2.11109	5.08745	0.350703	1.96588	0.688045	1.91527	2.04063	0.656759	0.867545	0.661675	0.510706	0	0.557215	0.539337	3.63885	0.740416	6.88803	1.78283	0.61179	2.81271	2.73238	0.480863	0	3.14924	0.169395	0.1618	0.740282	0.792259	0.181754	1.47562	1.39472	0.248342	0.836106	0.848378	0.827308	2.04809	1.35362	20.3221	1.78522	22.9726	7.67729	9.69632
CD4+ T Cells: FOXP3- RORGT- GATA3+ (TH2)	10.4014	13.5894	1.45905	1.30363	15.7128	8.46915	8.49326	45.9748	10.1749	3.50703	14.3509	2.58017	13.7587	15.3176	13.7919	8.50194	4.4663	6.12848	0.856745	6.64943	6.74908	15.92	28.8762	12.1134	14.4607	4.28253	15.4937	15.1306	1.12201	1.83405	3.33448	0.846977	0.485399	1.48056	1.52458	1.09052	3.32014	4.58266	0.993368	6.89787	3.39351	3.37691	5.32504	3.89167	1.96665	7.14088	10.5087	5.89284	5.7666
CD4+ T Cells: FOXP3- RORGT- GATA3- (TH0 or TH1)	22.2655	21.1158	17.8733	0	17.3668	16.2422	15.7243	163.492	16.5342	10.1704	9.63281	9.46063	36.6246	41.858	24.0812	11.1046	8.27093	11.2355	4.92628	11.6272	11.9237	9.55197	33.3187	21.3767	22.5825	21.7185	21.5482	21.7097	2.88518	1.00039	7.78046	1.18577	2.2652	2.92748	3.0234	1.63578	3.13569	2.5902	0.496684	8.36106	3.27231	3.24388	9.42122	13.1978	12.4555	10.549	17.3516	12.3667	12.595
CD45+ CD3- CD4- CD8- B220+ (B Cells)	74.1099	18.1889	42.6772	9.7772	13.8521	34.3794	31.7211	728.794	15.4743	11.2225	37.3517	4.4723	135.241	159.463	3.06487	6.24633	7.77468	12.7677	1.28512	6.61228	6.22773	2.04685	101.19	46.3161	12.6779	7.34148	33.4664	33.9145	35.7441	7.66965	37.4203	12.8741	2.75059	18.9781	19.2918	11.814	33.5703	9.76306	2.73176	30.9359	18.3815	17.763	21.7098	19.6276	81.2883	19.4751	91.4016	40.0049	46.7005
CD45+ CD3- CD4- CD8- B220- CD11B+ (Myeloid Cells)	656.588	953.556	1036.29	436.498	620.864	746.175	740.759	1451.25	1205.51	718.24	1108.56	1958.69	1289.72	1288.45	276.058	460.32	279.558	394.606	96.8121	311.075	301.471	191.267	697.472	644.862	872.792	805.115	639.772	642.302	376.836	436.17	643.555	460.756	387.834	456.215	461.03	386.59	771.747	302.456	310.676	805.588	522.52	515.411	540.901	457.187	2458.97	370.677	879.313	777.149	941.409
CD45+ CD3- CD4- CD8- B220- CD11B+ Ly6G+ (Granulocytes)	263.61	226.002	695.237	123.41	194.136	310.226	300.479	144.023	813.568	395.944	411.262	1512.84	687.816	655.527	22.5487	302.947	126.38	283.612	49.2628	167.499	156.95	43.4387	141.666	139.898	44.9668	183.231	103.927	110.64	220.876	215.25	445.709	400.959	341.883	321.518	324.936	213.197	205.48	63.7588	141.307	116.01	150.728	147.95	138.041	17.7663	1010.53	24.6685	260.275	210.773	290.256
Myeloid Cells: F480- CSF1R+ CD206+ CD11C-	0	0.209067	0	0	2.89447	0.580079	0.620708	1.64196	2.11977	0	0.393176	0.344023	0.820829	0.899785	1.97028	0.347018	0	0	0	0.408624	0.463459	2.04685	0	0	0	0.305895	0.47673	0.470549	0.160288	0.166732	1.11149	0.169395	0	0.302843	0.321582	0.545261	1.84452	3.58643	0	0.418053	1.33317	1.27885	1.22886	0.169203	0.327775	0	0	0.331991	0.345167
Myeloid Cells: F480- CSF1R+ CD206+ CD11C+	0	0	0	0	1.24049	0.232032	0.248098	0	0	0	0.196588	0	0.0390871	0.0393176	0.21892	0	0	0	0	0.0371477	0.0437839	0	0	0	0	0	0	0	0	0	0	0.846977	0	0.168246	0.169395	0	0.368904	0.398492	0	0	0.161596	0.153479	1.84328	0.169203	0.327775	0.324585	0	0.539485	0.532969
Myeloid Cells: F480- CSF1R+ CD206- CD11C-	0.325044	0.209067	10.2133	0.869084	1.65398	2.74571	2.6541	17.8269	6.14733	2.63027	4.12835	0.172011	5.55037	6.18098	5.25407	0	0.496256	0.510706	0	1.11443	1.25221	4.77599	0.493611	0	0.594275	0.305895	1.28717	1.23395	2.72489	0.500195	1.11149	0.338791	0	0.942177	0.935074	1.27228	17.7074	2.78945	0	0.209026	4.76708	4.39563	2.86733	0.846016	0	1.46063	0	1.16197	1.0348
Myeloid Cells: F480- CSF1R+ CD206- CD11C+	0.162522	0	0.182381	0.217271	0	0.116016	0.112435	2.58022	0.847908	0.701406	1.17953	0	0.977178	1.06181	0	0	0.165419	0	0	0.0371477	0.0330837	0.454856	0.493611	0	0	0	0.190692	0.189693	2.08374	0.500195	0	0	0	0.538387	0.516787	0.181754	2.76678	0.398492	0	0	0.727181	0.669405	0.204809	0.169203	0	0.324585	0	0.165995	0.13972
Myeloid Cells: F480+ CSF1R+ CD206+ CD11C-	1.95026	11.2896	2.00619	7.38722	45.4846	12.8004	13.6236	31.4317	3.39163	0.876758	34.7961	15.309	16.4557	17.161	21.892	16.1363	0	1.70235	0.642558	7.65242	8.07464	3.18399	6.41694	0	0.990459	2.14126	2.479	2.54653	0.160288	0	14.8199	6.94521	0	4.1052	4.38509	0	42.6084	28.0937	0.496684	19.2304	18.8259	18.0859	12.903	10.3214	12.7832	3.57044	0.733168	7.80178	8.06224
Myeloid Cells: F480+ CSF1R+ CD206+ CD11C+	0	0.418135	0	0.434542	2.89447	0.696095	0.74943	1.17283	0.211977	0	0.393176	0.688045	0.469045	0.493205	0.656759	2.08211	0	0	0	0.557215	0.547774	0	0.246805	0.237518	0	0.917684	0.238365	0.280402	0	0	0.370498	0	0	0.0672983	0.0740997	0	0.368904	2.19171	0	0.836106	0.686782	0.679344	2.2529	1.01522	6.5555	0.162293	0.244389	1.61845	2.04606
Myeloid Cells: F480+ CSF1R+ CD206- CD11C-	22.7531	29.6876	33.9229	38.8915	86.2139	41.1469	42.2938	378.823	20.9857	42.4351	149.21	31.3061	113.235	124.552	46.192	13.3602	37.55	25.7056	2.14186	25.1118	24.9899	7.73255	65.4034	0	31.6947	3.36484	22.4063	21.6391	5.44978	0.333463	14.2642	2.03275	0	4.20615	4.41603	0.181754	113.807	10.7593	0.496684	9.19716	29.0064	26.8884	10.8549	23.8576	1.3111	11.1982	0.244389	11.1217	9.49324
Myeloid Cells: F480+ CSF1R+ CD206- CD11C+	0.975131	0.627202	0.364762	1.5209	2.27423	1.12149	1.15244	11.2591	0.635931	2.10422	4.52153	0	3.36149	3.70416	0.21892	0.694036	1.15793	0.851177	0	0.63151	0.584413	0.227428	5.92333	0	0.990459	2.75305	1.85925	1.97885	3.36604	0.166732	0	0.338791	0	0.80758	0.774313	0	1.84452	0.398492	0	0	0.484787	0.448603	1.02405	3.38406	2.29443	0.486878	0	1.45246	1.43788
Myeloid Cells: F480- CSF1R- CD206+ CD11C-	13.8144	8.9899	5.28905	20.4235	31.6324	15.6235	16.0298	1.17283	8.2671	0.526055	7.47035	41.6268	12.7815	11.8126	3.28379	9.02247	0	0.510706	1.4993	2.86037	2.86326	3.86627	1.72764	8.55066	0.396184	4.28253	3.62315	3.76466	1.44259	4.00156	15.3757	4.23489	0	4.74453	5.01094	17.8119	7.56254	34.4696	35.7612	33.4442	24.8857	25.8099	9.21642	1.18442	105.216	2.43439	101.177	33.2821	43.8457
Myeloid Cells: F480- CSF1R- CD206+ CD11C+	0.650087	4.18135	0.729524	2.17271	1.44724	1.74024	1.83618	0	0.423954	0	0.786352	2.58017	0.820829	0.758095	0.437839	1.73509	0	0	0	0.445772	0.434586	0.227428	0.987221	1.90015	0	1.52947	0.858114	0.928854	0	0	0.926246	0.677582	0	0.302843	0.320766	0.181754	0.368904	4.78191	2.48342	3.34442	2.14114	2.23208	3.89138	0.338406	22.9443	0.162293	14.1746	6.22483	8.30219
Myeloid Cells: F480- CSF1R- CD206- CD11C-	228.343	290.604	207.003	101.248	97.5851	188.255	184.957	126.431	301.431	187.802	272.668	300.676	241.05	237.801	64.5813	69.5771	50.2873	41.197	17.9916	49.2578	48.7269	49.8067	126.364	142.036	34.468	141.935	93.7728	98.922	100.02	182.404	58.9092	36.0812	41.4207	84.2912	83.767	139.223	167.298	90.2585	112.499	200.456	142.931	141.947	134.764	56.3446	786.661	82.1201	130.504	183.881	238.079
Myeloid Cells: F480- CSF1R- CD206- CD11C+	4.22557	8.9899	4.74191	5.43178	3.10122	5.22071	5.29807	14.7776	3.81559	9.11828	7.07717	4.4723	7.62199	7.85219	0.437839	2.42913	0.992512	0.340471	0	0.891544	0.83999	2.72914	16.536	8.78818	3.36756	10.0945	7.91372	8.30307	8.33496	6.16907	3.14924	3.04912	2.2652	4.64359	4.59351	2.3628	5.71801	3.98492	4.96684	10.2423	5.37306	5.45497	11.0597	2.70725	62.6051	4.5442	10.2644	13.7361	18.2361
Myeloid Cells: F480+ CSF1R- CD206+ CD11C-	3.57548	18.607	2.00619	13.0363	24.603	11.6403	12.3656	15.0122	1.48384	0	8.45329	6.70844	5.98033	6.33155	7.44327	8.32844	0	0.170235	3.21279	3.64047	3.83095	5.45827	2.22125	17.1013	7.72558	14.3771	9.10554	9.37669	0.961726	0.666926	25.1939	1.52456	0.485399	5.31657	5.7665	3.63507	13.6495	22.9133	3.97347	126.879	33.6119	34.2101	22.7338	11.8442	71.1272	7.62776	137.102	41.7478	50.0871
Myeloid Cells: F480+ CSF1R- CD206+ CD11C+	0.487565	8.36269	0.364762	1.73817	1.86073	2.39766	2.56278	1.17283	0.211977	0	0.393176	3.78425	1.17261	1.11245	0.437839	1.04105	0	0	0	0.297181	0.295779	0.227428	0	5.2254	0.198092	2.14126	1.47786	1.55844	0.160288	0	0.740997	0.338791	0.1618	0.269193	0.280375	0	0.184452	2.19171	0.248342	6.27079	1.73715	1.77906	2.66252	1.52283	43.5941	0.811464	27.8604	11.3707	15.2903
Myeloid Cells: F480+ CSF1R- CD206- CD11c-	131.805	361.268	88.8196	128.842	149.479	167.914	172.043	778.287	59.3536	86.0976	236.299	57.7958	219.943	243.567	113.181	40.6011	69.9721	44.7719	23.1321	57.3931	58.3317	73.4592	337.876	330.863	741.457	430.7	392.635	382.871	36.8662	34.3467	72.9882	5.92884	3.23599	29.7795	30.6732	14.9038	238.128	43.0372	14.9005	304.76	125.52	123.146	197.026	337.899	317.286	240.356	217.507	261.36	262.015
Myeloid Cells: F480+ CSF1R- CD206- CD11c+	2.76287	18.8161	2.55334	4.34542	4.7552	6.3422	6.64658	10.79	2.54372	8.94293	6.29082	2.75218	6.13668	6.26393	1.53244	1.56158	1.15793	0.510706	0.214186	1.00299	0.995368	2.72914	17.0296	12.826	21.9882	27.8364	16.0658	16.4819	5.44978	1.66732	2.40824	0.169395	0.647199	2.08625	2.06839	0.181754	1.84452	1.79322	0.248342	9.19716	2.62593	2.653	12.2886	5.92211	91.4493	4.86878	12.2195	18.8405	25.3496
CD45+ CD3- CD4- CD8- B220- CD11B- CD11c+ (CD11B- DCs)	1.62522	11.9168	3.10048	3.25907	4.13496	4.60196	4.80731	7.03695	3.17966	1.75352	4.9147	6.0204	4.49502	4.58104	0.21892	3.12316	0.165419	0.170235	0	0.780101	0.735547	0.682284	4.4425	2.6127	3.36756	0.61179	2.43132	2.34337	1.44259	1.83405	3.51973	4.91247	6.14839	3.56681	3.57144	3.45332	1.47562	16.3382	1.24171	4.80761	5.53465	5.46329	1.63847	5.5837	23.5998	2.92127	4.88779	6.26633	7.72621
CD45+ CD3- CD4- CD8+ (CD3- CD8+ T Cells)	260.197	143.211	124.931	241.171	250.579	204.691	204.018	288.75	248.225	280.212	404.382	251.997	294.013	294.713	84.503	88.4896	85.0252	131.252	28.7009	85.9968	83.5941	42.529	146.602	90.257	65.7665	44.9665	78.1837	78.0243	24.524	11.8379	16.8577	13.8904	33.3307	20.2905	20.0882	63.0685	46.6664	87.0706	4.22181	121.026	65.9715	64.4107	115.308	18.2739	58.344	30.1864	81.8705	56.8534	60.7965
CD3- CD8+ T Cells: Ki67+ GRZB-	145.782	73.3826	69.1224	109.939	77.5305	96.9892	95.1514	148.714	99.2053	143.262	222.734	108.539	143.958	144.491	28.6785	21.1681	34.4071	33.7066	5.99721	25.5204	24.7915	26.1542	95.2668	60.0921	26.1481	19.8832	45.337	45.5089	8.01438	4.16829	7.78046	5.08186	17.1508	8.51324	8.43915	34.8967	28.0367	34.6688	1.24171	71.9051	35.0259	34.1498	44.034	5.92211	12.4555	17.5276	28.838	21.3304	21.7554
CD3- CD8+ T Cells: Ki67+ GRZB+	13.8144	16.0982	14.5905	61.705	81.0452	35.5008	37.4506	34.2465	73.1321	53.4822	95.5418	27.5218	56.3636	56.7849	5.47299	21.3416	19.1886	77.9679	7.06814	28.0465	26.2078	9.55197	26.4082	22.5642	16.8378	8.56506	17.0193	16.7854	2.08374	2.00078	1.85249	2.03275	1.4562	1.88435	1.88519	3.27156	4.98021	18.1314	0.993368	24.2471	10.3421	10.3247	23.5531	1.18442	22.9443	3.57044	30.5487	14.0681	16.3602
CD3- CD8+ T Cells: Ki67- GRZB-	95.2378	47.8764	43.9538	64.5295	78.1507	66.9411	65.9497	104.851	74.6159	92.4103	94.5589	118.344	97.5223	96.9559	48.1623	40.9481	29.7754	21.4497	14.3505	30.7954	30.9372	8.41483	22.4593	11.4009	23.5729	15.2947	16.4472	16.2285	13.7847	4.83521	7.40997	6.26763	14.7238	9.52272	9.40426	24.1732	14.3873	33.4734	1.49005	27.1734	20.8055	20.1395	44.034	11.5058	19.011	9.73756	20.7731	20.1684	21.0123
CD3- CD8+ T Cells: Ki67- GRZB+	12.3517	10.2443	1.82381	14.1226	25.0165	12.4137	12.7118	12.1974	10.1749	4.03309	10.4192	3.0962	7.5829	7.98415	3.94055	7.6344	5.62423	4.59636	2.14186	4.94064	4.78748	1.36457	8.88499	1.18759	2.77328	3.36484	3.43246	3.51506	1.44259	0.833658	0	0.508186	0.647199	0.706633	0.686326	0.908768	0.368904	2.5902	0.496684	0.627079	1.00997	0.998327	5.73466	0	6.5555	0	4.6434	2.78042	3.38671
CD45+ CD4+ CD8+ (Double Positive CD4/CD8 T Cells)	1.95026	1.67254	0.547143	1.30363	3.10122	1.70157	1.71496	25.8022	2.7557	2.45492	2.16247	1.37609	6.09759	6.91027	1.53244	1.04105	0.330837	4.59636	0.642558	1.67164	1.62865	0.682284	1.48083	3.08774	1.78283	49.8609	9.24856	11.3789	0.160288	0.333463	0	0	0	0.100948	0.0987501	0	0.184452	0.398492	0	0.836106	0.282793	0.28381	0.819237	0.338406	2.6222	0.324585	2.93267	1.16197	1.40742
Fibroblasts and other: Ki67+ PDL1-	797.82	761.214	805.577	558.604	617.97	716.475	708.237	469.13	625.544	527.633	552.609	454.11	524.197	525.805	558.464	721.798	917.743	607.741	1212.29	798.266	803.608	610.189	1323.12	938.435	582.192	372.274	769.966	765.243	224.082	159.896	325.668	221.061	367.771	258.863	259.695	1181.22	561.657	1102.63	411.503	1132.5	894.958	877.902	499.735	293.229	428.73	802.213	633.213	540.107	531.424
Fibroblasts and other: Ki67+ PDL1+	295.627	637.237	480.392	1163.27	339.894	560.704	583.284	79.7521	137.573	445.568	321.815	237.548	255.942	244.451	318.747	434.467	690.292	1401.89	944.133	771.78	757.905	535.138	1084.46	924.896	687.18	362.179	729.111	718.771	411.619	491.691	107.63	410.276	569.535	405.136	398.15	398.767	583.606	280.539	927.805	1176.82	651.716	673.507	1111.91	463.278	248.126	2518.62	990.755	1182.59	1066.54
Fibroblasts and other: Ki67- PDL1-	3302.44	3189.11	3182.92	2090.15	2936.65	2971.94	2940.25	3712.93	2389.62	1649.88	1737.05	1632.9	2143.54	2224.48	4853.45	3585.39	3037.25	1902.21	4088.39	3397.41	3493.34	3442.35	2505.07	2471.85	2584.11	3346.18	2844.98	2869.91	1787.37	1125.27	3084.77	1238.45	2452.07	1918.61	1937.59	3941.69	2303.07	4174.61	1714.8	2866.8	3060.02	3000.19	2618.9	2820.45	2518.62	1968.29	2507.19	2470.3	2486.69
Fibroblasts and other: Ki67- PDL1+	374.613	776.476	687.759	1573.48	675.446	785.002	817.554	329.095	225.756	479.411	476.333	551.812	423.431	412.481	568.972	756.326	827.259	1240	1250.2	931.663	928.551	434.387	579.005	607.097	760.474	747.301	624.23	625.653	887.032	1015.06	501.284	1267.76	1680.61	1083.47	1070.35	540.717	761.603	604.314	1064.39	898.604	756.349	773.926	1153.69	688.149	1731.64	1771.91	1399.86	1312.57	1349.05
Neoplastic cells: Ki67+ PDL1-	492.116	450.958	349.625	123.627	256.988	344.722	334.663	471.945	885.004	608.821	577.183	564.713	620.625	621.533	87.5678	213.59	178.321	157.127	168.35	164.118	160.991	81.4192	313.936	373.141	144.211	44.9665	194.315	191.535	353.915	206.914	513.511	328.797	175.553	311.154	315.738	457.656	639.495	562.472	384.185	361.616	488.221	481.085	136.608	198.983	503.463	151.257	333.836	235.589	264.829
Neoplastic Cells: Ki67+ PDL1+	485.778	896.69	625.567	1604.33	1243.59	932.264	971.191	246.997	1516.7	1723.71	2137.7	508.81	1245.71	1226.78	177.325	484.784	786.731	1161.86	266.448	610.299	575.429	369.343	1202.93	1396.85	1287	274.694	942.686	906.163	1404.12	2143	618.362	1528.29	683.28	1285.26	1275.41	322.431	1166.84	822.289	794.197	1260.85	866.84	873.322	1671.45	1363.1	1357.97	1212.16	1925.54	1481.84	1506.05
Neoplastic Cells: Ki67- PDL1-	1267.67	1364.79	975.739	394.13	576.413	938.955	915.749	1146.08	1679.28	1011.25	996.308	1760.88	1324.27	1318.76	305.831	433.252	307.679	233.393	212.258	301.49	298.483	116.216	369.961	323.5	241.672	185.372	247.804	247.344	1287.11	680.598	1954.75	756.52	626.488	1043.19	1061.09	1026.91	1329.53	1260.63	1342.54	460.485	1082.45	1084.02	426.208	926.387	1076.74	173.978	412.774	564.467	603.218
Neoplastic Cells: Ki67- PDL1+	518.445	1070.22	652.924	1377.28	1334.97	954.617	990.768	265.528	1114.79	1245.52	1417.99	932.302	1021.23	995.226	178.857	353.785	559.28	696.944	208.189	419.88	399.411	201.046	450.173	615.648	471.062	207.397	398.356	389.065	1967.85	2071.31	1656.68	2223.65	1356.37	1855.85	1855.17	441.116	1084.76	901.788	792.211	520.476	747.946	748.071	1111.29	1277.99	2291.48	631.643	1127.12	1181.64	1287.91
Frequency (percent), ROI averages only
Tumor	R1	R2	R3	R4	R-All	V1	V2	V3	V4	V-all
Gate	Average of ROIs	Average of ROIs	Average of ROIs	Average of ROIs	Average	Average of ROIs	Average of ROIs	Average of ROIs	Average of ROIs	Average
None	1	1	1	1	1	1	1	1	1	1
CD45- PANCK- (Fibroblasts and other)	0.507711	0.337297	0.717943	0.639393	0.550586	0.416092	0.570255	0.519549	0.50889	0.503696
CD45- PANCK+ (Neoplastic Cells)	0.32041	0.413469	0.171466	0.207177	0.27813	0.508903	0.343119	0.341931	0.394602	0.397139
CD45+ (Immune Cells)	0.131757	0.216791	0.0708196	0.131174	0.137635	0.0712449	0.0810036	0.120105	0.0790355	0.0878474
CD45+ CD3+ CD4- CD8+ (CD3+ CD8+ T Cells)	0.00579024	0.00714445	0.0104861	0.00842114	0.00796048	0.00200612	0.00195232	0.00295089	0.00336966	0.00256975
CD3+ CD8+ T Cells: Ki67+ GRZB-	0.00177584	0.00266747	0.00243338	0.00361668	0.00262334	0.00092172	0.000846726	0.000553679	0.00171377	0.00100897
CD3+ CD8+ T Cells: Ki67+ GRZB+	0.00234411	0.00274744	0.00402789	0.0040616	0.00329526	0.000369305	0.000619111	0.00166697	0.000798545	0.000863483
CD3+ CD8+ T Cells: Ki67- GRZB-	0.00119065	0.00146529	0.00281393	0.000704575	0.00154361	0.00062602	0.000447667	0.000497588	0.0008227	0.000598494
CD3+ CD8+ T Cells: Ki67- GRZB+	0.000792793	0.000633051	0.00172762	0.000469835	0.000905825	0.000137528	8.62365e-05	0.00034779	0.000149545	0.000180275
CD45+ CD3+ CD4- CD8- (Double Neg T Cell)	0.00557407	0.00803297	0.00691083	0.0137945	0.00857808	0.00942202	0.00442171	0.0156117	0.00584038	0.00882396
CD45+ CD3+ CD4+ (CD4+ T Cells)	0.00383654	0.00803656	0.00303094	0.00921566	0.00602993	0.0009879	0.00130896	0.00516789	0.00324015	0.00267623
CD4+ T Cells: FOXP3+ (T-regs)	0.000734048	0.00178452	0.000282264	0.00337522	0.00154401	0.000359099	0.000462514	0.00230407	0.00115489	0.00107015
CD4 T Cells: FOXP3- RORGT+ (Th17)	0.000469049	0.000197326	6.66437e-05	0.000345338	0.000269589	8.34205e-05	8.60153e-05	0.000822734	0.000145584	0.000284439
CD4+ T Cells: FOXP3- RORGT- GATA3+ (TH2)	0.000851788	0.00148199	0.000837299	0.00187551	0.00126165	0.000168837	0.000351121	0.000563846	0.000442067	0.000381468
CD4+ T Cells: FOXP3- RORGT- GATA3- (TH0 or TH1)	0.00160474	0.00405483	0.00146991	0.00270687	0.00245909	0.000331291	0.000338929	0.00120963	0.00141186	0.000822927
CD45+ CD3- CD4- CD8- B220+ (B Cells)	0.00335259	0.0153181	0.000754453	0.00380438	0.00580737	0.00212641	0.00188172	0.00413926	0.00264847	0.00269896
CD45+ CD3- CD4- CD8- B220- CD11B+ (Myeloid Cells)	0.0749836	0.129408	0.0369197	0.0813371	0.0806621	0.0522831	0.0555898	0.0808854	0.0510524	0.0599527
CD45+ CD3- CD4- CD8- B220- CD11B+ Ly6G+ (Granulocytes)	0.0309217	0.0669822	0.0190962	0.0141506	0.0327877	0.0369606	0.0164356	0.0231462	0.0121048	0.0221618
Myeloid Cells: F480- CSF1R+ CD206+ CD11C-	6.15878e-05	8.66766e-05	5.8821e-05	7.29671e-05	7.00131e-05	3.4373e-05	0.000129271	3.418e-05	3.51921e-06	5.03359e-05
Myeloid Cells: F480- CSF1R+ CD206+ CD11C+	2.47494e-05	3.78939e-06	5.56297e-06	0	8.52544e-06	1.99968e-05	1.55454e-05	5.34309e-05	1.73729e-05	2.65865e-05
Myeloid Cells: F480- CSF1R+ CD206- CD11C-	0.00027512	0.000598659	0.00015758	0.00018341	0.000303692	0.000104112	0.000466183	0.000108384	4.87032e-05	0.000181846
Myeloid Cells: F480- CSF1R+ CD206- CD11C+	1.18038e-05	0.000103483	4.0008e-06	2.47663e-05	3.60134e-05	5.88279e-05	7.10651e-05	1.46738e-05	0.00010464	6.23018e-05
Myeloid Cells: F480+ CSF1R+ CD206+ CD11C-	0.00134864	0.00168292	0.00101825	0.000326236	0.00109401	0.000471848	0.0018608	0.000777207	0.000201373	0.000827807
Myeloid Cells: F480+ CSF1R+ CD206+ CD11C+	7.41552e-05	4.87539e-05	6.92145e-05	3.82366e-05	5.75901e-05	7.60644e-06	6.71551e-05	0.000172926	9.12962e-05	8.47459e-05
Myeloid Cells: F480+ CSF1R+ CD206- CD11C-	0.00426342	0.0121205	0.00307517	0.00253845	0.00549938	0.000471677	0.00285186	0.00102644	0.00221547	0.00164136
Myeloid Cells: F480+ CSF1R+ CD206- CD11C+	0.000116823	0.00036055	7.11869e-05	0.000241993	0.000197638	8.78831e-05	4.71735e-05	0.000142734	0.000722563	0.000250089
Myeloid Cells: F480- CSF1R- CD206+ CD11C-	0.00162522	0.00122261	0.000357316	0.000486571	0.000922929	0.000542707	0.00282248	0.00363557	0.000227493	0.00180706
Myeloid Cells: F480- CSF1R- CD206+ CD11C+	0.000179057	7.82328e-05	5.48973e-05	0.000116621	0.000107202	3.50135e-05	0.000235558	0.000682493	6.9367e-05	0.000255608
Myeloid Cells: F480- CSF1R- CD206- CD11C-	0.0187401	0.0238855	0.0059962	0.012561	0.0152957	0.00962864	0.0154577	0.019516	0.00905532	0.0134144
Myeloid Cells: F480- CSF1R- CD206- CD11C+	0.000529492	0.000784878	0.000104455	0.00102381	0.00061066	0.000525236	0.000589545	0.0014768	0.00177318	0.00109119
Myeloid Cells: F480+ CSF1R- CD206+ CD11C-	0.00121612	0.000621866	0.00047654	0.00122416	0.00088467	0.000602433	0.00353062	0.00442905	0.00033533	0.00222436
Myeloid Cells: F480+ CSF1R- CD206+ CD11C+	0.000244108	0.000114773	3.73887e-05	0.000192734	0.000147251	3.0745e-05	0.000181533	0.00124594	0.000112219	0.000392611
Myeloid Cells: F480+ CSF1R- CD206- CD11c-	0.0170022	0.0236933	0.007178	0.0484007	0.0240686	0.00335976	0.0129275	0.0252997	0.0229841	0.0161428
Myeloid Cells: F480+ CSF1R- CD206- CD11c+	0.000642712	0.000628655	0.000123291	0.00212401	0.000879667	0.000231448	0.00027393	0.0020366	0.00301123	0.0013883
CD45+ CD3- CD4- CD8- B220- CD11B- CD11c+ (CD11B- DCs)	0.000467885	0.000456357	9.23741e-05	0.000277293	0.000323477	0.000412948	0.000553731	0.000652797	0.000342319	0.000490449
CD45+ CD3- CD4- CD8+ (CD3- CD8+ T Cells)	0.0208909	0.0294859	0.0101916	0.00947732	0.0175114	0.00231383	0.00670228	0.00575923	0.00896223	0.00593439
CD3- CD8+ T Cells: Ki67+ GRZB-	0.00980048	0.0144446	0.00302805	0.00544872	0.00818047	0.000974176	0.00357113	0.00210844	0.00480774	0.00286537
CD3- CD8+ T Cells: Ki67+ GRZB+	0.0037653	0.00563275	0.00314482	0.00204497	0.00364696	0.000215544	0.00105356	0.00147705	0.000773023	0.000879796
CD3- CD8+ T Cells: Ki67- GRZB-	0.00677842	0.00977421	0.00381106	0.00204762	0.00560283	0.00108176	0.00209645	0.00202992	0.00344409	0.00216306
CD3- CD8+ T Cells: Ki67- GRZB+	0.00128461	0.000781326	0.000586197	0.000430383	0.000770628	7.99031e-05	0.000103688	0.000298612	0.000130279	0.000153121
CD45+ CD4+ CD8+ (Double Positive CD4/CD8 T Cells)	0.000173724	0.000670992	0.000196453	0.00166888	0.000677512	1.14921e-05	2.88288e-05	0.00012279	0.000137262	7.50932e-05
[truncated: 7 more columns]

## Sheet: Cell Line Information
	Tlr7 expression					SRY genotype
	Sample	Probe	Ct	dCt		Sample	SRY band
	KxPxCx (cell line)	TLR7	37.229	25.875		KxPxCx (cell line)	Y
	FC1199 (cell line)	TLR7	36.756	25.18		FC1199 (cell line)	Y
	FC1242 (cell line)	TLR7	39.102	27.265		FC1242 (cell line)	Y
	TLR7KO Liver 1	TLR7	Undet.	Undet.		SIM-A9 1 (Female cell line)	N
	TLR7KO Liver 2	TLR7	Undet.	Undet.
	WT Liver 1	TLR7	31.941	20.206
	WT Liver 2	TLR7	32.67	20.281
	PDAC tumor homogenate 1	TLR7	37.974	18.546
	PDAC tumor homogenate 2	TLR7	32.37	18.059
	Xist expression
	Sample	Probe	Ct	dCt
	KxPxCx (cell line)	Xist	38.414	27.06
	FC1199 (cell line)	Xist	37.628	26.051
	FC1242 (cell line)	Xist	37.991	26.154
	WT Liver 1 (Male)	Xist	39.692	27.958
	WT Liver 2 (Male)	Xist	38.727	26.338
	SIM-A9 1 (Female cell line)	Xist	25.755	13.453
	SIM-A9 2 (Female cell line)	Xist	25.958	13.632
